# Supplementary material for: Resorcinol ninhydrin complex: 1,5,9-trihy­droxy-8-oxatetra­cyclo­[7.7.0.02,7.010,15]hexa­deca-2,4,6,10(15),11,13-hexaen-16-one
Source: Acta Crystallogr Sect E Struct Rep Online. 2012 Apr 6;68(Pt 5):o1323. doi: 10.1107/S1600536812014249 (PMC3344462; doi:10.1107/S1600536812014249)
Supplement: Supplementary file 1 [file e-68-o1323-sup1.cif]

##############################################################################
#                                                                            #
# This CIF contains the data in a paper accepted for publication in          #
# Acta Crystallographica Section E. It conforms to the requirements of       #
# Notes for Authors for Acta Crystallographica Section E, and has been       #
# peer reviewed under the auspices of the IUCr Commission on Journals.       #
#                                                                            #
# Full details of the Crystallographic Information File format               #
# are given in the paper "The Crystallographic Information File (CIF):       #
# a New Standard Archive File for Crystallography" by S. R. Hall, F. H.      #
# Allen and I. D. Brown [Acta Cryst. (1991), A47, 655-685].                  #
#                                                                            #
# The current version of the core CIF dictionary is obtainable from          #
# ftp://ftp.iucr.org/pub/cif_core.dic.                                       #
#                                                                            #
# Software is freely available for graphical display of the structure(s)     #
# in this CIF. For information consult the CIF software page                 #
# http://www.iucr.org/resources/cif/software.                                #
#                                                                            #
# This file may be used for bona fide research purposes within the           #
# scientific community so long as proper attribution is given to the journal # 
# article from which it was obtained.                                        #
#                                                                            #
##############################################################################
data_I
_audit_creation_method     SHELXL-97
_chemical_name_systematic
;
1,5,9-trihydroxy-8-oxatetracyclo[7.7.0.0^2,7^.0^10,15^]hexadeca-
2,4,6,10(15),11,13-hexaen-16-one
;
_chemical_name_common     ?
_chemical_formula_moiety     'C15 H10 O5'
_chemical_formula_sum     'C15 H10 O5'
_chemical_formula_weight     270.23
_chemical_melting_point     ?
_symmetry_cell_setting     monoclinic
_symmetry_space_group_name_H-M     'P 21/c'
_symmetry_space_group_name_Hall     '-P 2ybc'
loop_
    _symmetry_equiv_pos_as_xyz
    'x, y, z'
    '-x, y+1/2, -z+1/2'
    '-x, -y, -z'
    'x, -y-1/2, z-1/2'
_cell_length_a     9.1117(5)
_cell_length_b     12.2995(7)
_cell_length_c     10.1177(5)
_cell_angle_alpha     90.00
_cell_angle_beta     91.8370(10)
_cell_angle_gamma     90.00
_cell_volume     1133.30(11)
_cell_formula_units_Z     4
_cell_measurement_reflns_used     8468
_cell_measurement_theta_min     2.2
_cell_measurement_theta_max     27.1
_cell_measurement_temperature     292(2)
_exptl_crystal_description     Block
_exptl_crystal_colour     Colourless
_exptl_crystal_size_max     0.22
_exptl_crystal_size_mid     0.20
_exptl_crystal_size_min     0.19
_exptl_crystal_density_diffrn     1.584
_exptl_crystal_density_meas     ?
_exptl_crystal_density_method     'not measured'
_exptl_crystal_F_000     560
_exptl_absorpt_coefficient_mu     0.120
_exptl_absorpt_correction_type     none
_exptl_absorpt_process_details     ?
_exptl_absorpt_correction_T_min     ?
_exptl_absorpt_correction_T_max     ?
_exptl_special_details     ?
_diffrn_ambient_temperature     292(2)
_diffrn_radiation_type     MoK\a
_diffrn_radiation_wavelength     0.71073
_diffrn_radiation_source     'fine-focus sealed tube'
_diffrn_radiation_monochromator     graphite
_diffrn_measurement_device_type     'Bruker SMART APEX CCD area-detector'
_diffrn_measurement_device     'Bruker SMART APEX CCD area-detector'
_diffrn_measurement_method     '\w scans'
_diffrn_detector_area_resol_mean     ?
_diffrn_reflns_number     12939
_diffrn_reflns_av_R_equivalents     0.0200
_diffrn_reflns_av_sigmaI/netI     0.0145
_diffrn_reflns_theta_min     2.24
_diffrn_reflns_theta_max     28.00
_diffrn_reflns_theta_full     28.00
_diffrn_measured_fraction_theta_max     0.988
_diffrn_measured_fraction_theta_full     0.988
_diffrn_reflns_limit_h_min     -12
_diffrn_reflns_limit_h_max     11
_diffrn_reflns_limit_k_min     -16
_diffrn_reflns_limit_k_max     16
_diffrn_reflns_limit_l_min     -13
_diffrn_reflns_limit_l_max     13
_diffrn_standards_number     0
_diffrn_standards_interval_count     ?
_diffrn_standards_interval_time     ?
_diffrn_standards_decay_%     .
_refine_special_details
;
 Refinement of F^2^ against ALL reflections.  The weighted R-factor wR and
 goodness of fit S are based on F^2^, conventional R-factors R are based
 on F, with F set to zero for negative F^2^. The threshold expression of
 F^2^ > 2sigma(F^2^) is used only for calculating R-factors(gt) etc. and is
 not relevant to the choice of reflections for refinement.  R-factors based
 on F^2^ are statistically about twice as large as those based on F, and R-
 factors based on ALL data will be even larger.
;
_reflns_number_total     2699
_reflns_number_gt     2468
_reflns_threshold_expression     I>2\s(I)
_refine_ls_structure_factor_coef     Fsqd
_refine_ls_matrix_type     full
_refine_ls_R_factor_all     0.0419
_refine_ls_R_factor_gt     0.0391
_refine_ls_wR_factor_gt     0.1037
_refine_ls_wR_factor_ref     0.1064
_refine_ls_goodness_of_fit_ref     1.051
_refine_ls_restrained_S_all     1.051
_refine_ls_number_reflns     2699
_refine_ls_number_parameters     221
_refine_ls_number_restraints     0
_refine_ls_hydrogen_treatment     refall
_refine_ls_weighting_scheme     calc
_refine_ls_weighting_details
         'calc w=1/[\s^2^(Fo^2^)+(0.0594P)^2^+0.3056P] where P=(Fo^2^+2Fc^2^)/3'
_atom_sites_solution_hydrogens     geom
_atom_sites_solution_primary     direct
_atom_sites_solution_secondary     difmap
_refine_ls_shift/su_max     0.000
_refine_ls_shift/su_mean     0.000
_refine_diff_density_max     0.310
_refine_diff_density_min     -0.279
_refine_ls_extinction_method     none
_refine_ls_extinction_coef     ?
loop_
    _atom_type_symbol
    _atom_type_description
    _atom_type_scat_dispersion_real
    _atom_type_scat_dispersion_imag
    _atom_type_scat_source
    'C' 'C' 0.0033 0.0016
                         'International Tables Vol C Tables 4.2.6.8 and 6.1.1.4'
    'H' 'H' 0.0000 0.0000
                         'International Tables Vol C Tables 4.2.6.8 and 6.1.1.4'
    'O' 'O' 0.0106 0.0060
                         'International Tables Vol C Tables 4.2.6.8 and 6.1.1.4'
_computing_data_collection     'SMART (Bruker, 2001)'
_computing_cell_refinement     'SAINT (Bruker, 2001)'
_computing_data_reduction     'SAINT (Bruker, 2001)'
_computing_structure_solution     'SHELXS97 (Sheldrick, 2008)'
_computing_structure_refinement     'SHELXL97 (Sheldrick, 2008)'
_computing_molecular_graphics
;
ORTEP-3 (Farrugia, 1997) and PLATON (Spek, 2009)
;
_computing_publication_material
                            'SHELXL97 (Sheldrick, 2008) and PLATON (Spek, 2009)'
loop_
    _atom_site_type_symbol
    _atom_site_label
    _atom_site_fract_x
    _atom_site_fract_y
    _atom_site_fract_z
    _atom_site_U_iso_or_equiv
    _atom_site_adp_type
    _atom_site_calc_flag
    _atom_site_refinement_flags
    _atom_site_occupancy
    _atom_site_symmetry_multiplicity
    _atom_site_disorder_assembly
    _atom_site_disorder_group
    O O1 0.55633(10) 0.40497(9) 0.32526(9) 0.0416(2) Uani d . 1 1 . .
    O O2 0.38544(11) 0.59167(7) 0.40684(9) 0.0382(2) Uani d . 1 1 . .
    H H2A 0.394(2) 0.5760(16) 0.490(2) 0.058(5) Uiso d . 1 1 . .
    O O3 0.22262(11) 0.65338(7) 0.19634(9) 0.0369(2) Uani d . 1 1 . .
    H H3A 0.219(2) 0.689(2) 0.272(2) 0.080(7) Uiso d . 1 1 . .
    O O4 -0.12067(11) 0.24783(9) 0.55006(10) 0.0444(3) Uani d . 1 1 . .
    H H4A -0.175(2) 0.2263(19) 0.479(2) 0.076(6) Uiso d . 1 1 . .
    O O5 0.07320(9) 0.50826(7) 0.24520(8) 0.0336(2) Uani d . 1 1 . .
    C C1 0.21080(14) 0.48007(11) -0.02647(12) 0.0345(3) Uani d . 1 1 . .
    H H1 0.1252(19) 0.5225(14) -0.0506(16) 0.042(4) Uiso d . 1 1 . .
    C C2 0.27738(16) 0.41740(12) -0.12105(13) 0.0409(3) Uani d . 1 1 . .
    H H2 0.2341(19) 0.4179(14) -0.2090(18) 0.049(4) Uiso d . 1 1 . .
    C C3 0.40256(16) 0.35623(11) -0.09057(14) 0.0418(3) Uani d . 1 1 . .
    H H3 0.4472(19) 0.3140(14) -0.1582(17) 0.048(4) Uiso d . 1 1 . .
    C C4 0.46396(14) 0.35571(10) 0.03612(13) 0.0366(3) Uani d . 1 1 . .
    H H4 0.5509(18) 0.3132(14) 0.0606(15) 0.041(4) Uiso d . 1 1 . .
    C C5 0.39742(12) 0.41873(10) 0.13132(11) 0.0301(2) Uani d . 1 1 . .
    C C6 0.27356(12) 0.48078(9) 0.10008(11) 0.0285(2) Uani d . 1 1 . .
    C C7 0.44307(12) 0.43593(10) 0.27024(11) 0.0302(2) Uani d . 1 1 . .
    C C8 0.32381(12) 0.50301(9) 0.33703(11) 0.0283(2) Uani d . 1 1 . .
    C C9 0.22170(12) 0.54241(9) 0.21795(11) 0.0289(2) Uani d . 1 1 . .
    C C10 0.22056(12) 0.43138(9) 0.41014(11) 0.0278(2) Uani d . 1 1 . .
    C C11 0.24218(13) 0.36685(10) 0.52153(11) 0.0310(2) Uani d . 1 1 . .
    H H11 0.3393(17) 0.3619(12) 0.5676(15) 0.036(4) Uiso d . 1 1 . .
    C C12 0.12568(14) 0.30692(10) 0.56731(12) 0.0336(3) Uani d . 1 1 . .
    H H12 0.1362(17) 0.2601(13) 0.6454(16) 0.043(4) Uiso d . 1 1 . .
    C C13 -0.01040(13) 0.31088(10) 0.50070(12) 0.0328(3) Uani d . 1 1 . .
    C C14 -0.03552(13) 0.37657(10) 0.39052(12) 0.0331(3) Uani d . 1 1 . .
    H H14 -0.1314(18) 0.3805(13) 0.3462(15) 0.041(4) Uiso d . 1 1 . .
    C C15 0.08212(12) 0.43688(10) 0.34892(11) 0.0290(2) Uani d . 1 1 . .
loop_
    _atom_site_aniso_label
    _atom_site_aniso_U_11
    _atom_site_aniso_U_22
    _atom_site_aniso_U_33
    _atom_site_aniso_U_12
    _atom_site_aniso_U_13
    _atom_site_aniso_U_23
    O1 0.0309(4) 0.0562(6) 0.0373(5) 0.0065(4) -0.0056(4) 0.0060(4)
    O2 0.0455(5) 0.0369(5) 0.0315(5) -0.0098(4) -0.0097(4) -0.0017(4)
    O3 0.0480(5) 0.0302(4) 0.0321(5) 0.0039(4) -0.0046(4) 0.0019(3)
    O4 0.0441(5) 0.0478(6) 0.0416(5) -0.0145(4) 0.0066(4) -0.0008(4)
    O5 0.0264(4) 0.0455(5) 0.0288(4) 0.0020(3) -0.0033(3) 0.0050(3)
    C1 0.0349(6) 0.0402(6) 0.0281(6) -0.0044(5) -0.0046(4) 0.0013(5)
    C2 0.0495(7) 0.0471(7) 0.0261(6) -0.0107(6) -0.0005(5) -0.0029(5)
    C3 0.0504(8) 0.0396(7) 0.0360(7) -0.0074(6) 0.0106(6) -0.0079(5)
    C4 0.0357(6) 0.0338(6) 0.0408(7) -0.0013(5) 0.0063(5) -0.0008(5)
    C5 0.0292(5) 0.0319(6) 0.0293(6) -0.0039(4) -0.0003(4) 0.0019(4)
    C6 0.0293(5) 0.0311(5) 0.0250(5) -0.0044(4) -0.0006(4) 0.0009(4)
    C7 0.0269(5) 0.0333(5) 0.0304(6) -0.0031(4) -0.0015(4) 0.0047(4)
    C8 0.0288(5) 0.0309(5) 0.0249(5) -0.0016(4) -0.0051(4) 0.0006(4)
    C9 0.0292(5) 0.0316(5) 0.0258(5) 0.0004(4) -0.0031(4) 0.0009(4)
    C10 0.0277(5) 0.0310(5) 0.0247(5) 0.0002(4) -0.0006(4) -0.0026(4)
    C11 0.0322(6) 0.0333(6) 0.0272(5) 0.0015(4) -0.0031(4) -0.0013(4)
    C12 0.0404(6) 0.0321(6) 0.0282(6) 0.0005(5) 0.0011(5) -0.0002(4)
    C13 0.0354(6) 0.0323(6) 0.0310(6) -0.0049(5) 0.0061(4) -0.0067(4)
    C14 0.0284(5) 0.0397(6) 0.0310(6) -0.0016(5) -0.0011(4) -0.0055(5)
    C15 0.0297(5) 0.0334(6) 0.0239(5) 0.0022(4) -0.0013(4) -0.0032(4)
_geom_special_details
;
 All esds (except the esd in the dihedral angle between two l.s. planes)
 are estimated using the full covariance matrix.  The cell esds are taken
 into account individually in the estimation of esds in distances, angles
 and torsion angles; correlations between esds in cell parameters are only
 used when they are defined by crystal symmetry.  An approximate (isotropic)
 treatment of cell esds is used for estimating esds involving l.s. planes.
;
loop_
    _geom_bond_atom_site_label_1
    _geom_bond_atom_site_label_2
    _geom_bond_site_symmetry_2
    _geom_bond_distance
    _geom_bond_publ_flag
    O1 C7 . 1.2178(14) ?
    O2 C8 . 1.4063(14) ?
    O2 H2A . 0.87(2) ?
    O3 C9 . 1.3823(14) ?
    O3 H3A . 0.89(2) ?
    O4 C13 . 1.3756(15) ?
    O4 H4A . 0.90(2) ?
    O5 C15 . 1.3686(14) ?
    O5 C9 . 1.4516(14) ?
    C1 C2 . 1.3839(19) ?
    C1 C6 . 1.3855(16) ?
    C1 H1 . 0.964(17) ?
    C2 C3 . 1.393(2) ?
    C2 H2 . 0.962(18) ?
    C3 C4 . 1.382(2) ?
    C3 H3 . 0.960(17) ?
    C4 C5 . 1.3907(17) ?
    C4 H4 . 0.975(17) ?
    C5 C6 . 1.3904(16) ?
    C5 C7 . 1.4683(16) ?
    C6 C9 . 1.5021(16) ?
    C7 C8 . 1.5379(16) ?
    C8 C10 . 1.5011(16) ?
    C8 C9 . 1.5749(15) ?
    C10 C11 . 1.3873(16) ?
    C10 C15 . 1.3890(15) ?
    C11 C12 . 1.3843(17) ?
    C11 H11 . 0.989(16) ?
    C12 C13 . 1.3930(18) ?
    C12 H12 . 0.979(17) ?
    C13 C14 . 1.3899(18) ?
    C14 C15 . 1.3803(17) ?
    C14 H14 . 0.970(16) ?
loop_
    _geom_angle_atom_site_label_1
    _geom_angle_atom_site_label_2
    _geom_angle_atom_site_label_3
    _geom_angle_site_symmetry_1
    _geom_angle_site_symmetry_3
    _geom_angle
    _geom_angle_publ_flag
    C8 O2 H2A . . 109.8(13) ?
    C9 O3 H3A . . 110.3(15) ?
    C13 O4 H4A . . 105.4(14) ?
    C15 O5 C9 . . 107.37(8) ?
    C2 C1 C6 . . 117.74(12) ?
    C2 C1 H1 . . 119.7(10) ?
    C6 C1 H1 . . 122.5(10) ?
    C1 C2 C3 . . 121.46(12) ?
    C1 C2 H2 . . 117.4(10) ?
    C3 C2 H2 . . 121.1(10) ?
    C4 C3 C2 . . 120.81(12) ?
    C4 C3 H3 . . 119.4(10) ?
    C2 C3 H3 . . 119.8(10) ?
    C3 C4 C5 . . 117.86(12) ?
    C3 C4 H4 . . 122.6(9) ?
    C5 C4 H4 . . 119.5(9) ?
    C6 C5 C4 . . 121.15(11) ?
    C6 C5 C7 . . 109.97(10) ?
    C4 C5 C7 . . 128.83(11) ?
    C1 C6 C5 . . 120.97(11) ?
    C1 C6 C9 . . 127.29(11) ?
    C5 C6 C9 . . 111.73(10) ?
    O1 C7 C5 . . 127.04(11) ?
    O1 C7 C8 . . 124.56(11) ?
    C5 C7 C8 . . 108.39(9) ?
    O2 C8 C10 . . 117.01(9) ?
    O2 C8 C7 . . 111.12(9) ?
    C10 C8 C7 . . 111.37(9) ?
    O2 C8 C9 . . 111.24(9) ?
    C10 C8 C9 . . 101.15(9) ?
    C7 C8 C9 . . 103.73(9) ?
    O3 C9 O5 . . 109.04(9) ?
    O3 C9 C6 . . 111.66(9) ?
    O5 C9 C6 . . 108.88(9) ?
    O3 C9 C8 . . 114.73(9) ?
    O5 C9 C8 . . 107.28(9) ?
    C6 C9 C8 . . 105.01(9) ?
    C11 C10 C15 . . 119.57(11) ?
    C11 C10 C8 . . 131.39(10) ?
    C15 C10 C8 . . 109.04(10) ?
    C12 C11 C10 . . 119.08(11) ?
    C12 C11 H11 . . 119.6(9) ?
    C10 C11 H11 . . 121.3(9) ?
    C11 C12 C13 . . 119.98(11) ?
    C11 C12 H12 . . 121.8(9) ?
    C13 C12 H12 . . 118.2(9) ?
    O4 C13 C14 . . 121.03(11) ?
    O4 C13 C12 . . 116.99(11) ?
    C14 C13 C12 . . 121.97(11) ?
    C15 C14 C13 . . 116.58(11) ?
    C15 C14 H14 . . 121.9(9) ?
    C13 C14 H14 . . 121.5(9) ?
    O5 C15 C14 . . 123.43(10) ?
    O5 C15 C10 . . 113.82(10) ?
    C14 C15 C10 . . 122.74(11) ?
loop_
    _geom_torsion_atom_site_label_1
    _geom_torsion_atom_site_label_2
    _geom_torsion_atom_site_label_3
    _geom_torsion_atom_site_label_4
    _geom_torsion_site_symmetry_1
    _geom_torsion_site_symmetry_2
    _geom_torsion_site_symmetry_3
    _geom_torsion_site_symmetry_4
    _geom_torsion
    _geom_torsion_publ_flag
    C6 C1 C2 C3 . . . . 0.49(19) ?
    C1 C2 C3 C4 . . . . 0.4(2) ?
    C2 C3 C4 C5 . . . . -0.50(19) ?
    C3 C4 C5 C6 . . . . -0.34(18) ?
    C3 C4 C5 C7 . . . . -177.34(12) ?
    C2 C1 C6 C5 . . . . -1.33(18) ?
    C2 C1 C6 C9 . . . . 179.74(11) ?
    C4 C5 C6 C1 . . . . 1.28(18) ?
    C7 C5 C6 C1 . . . . 178.80(10) ?
    C4 C5 C6 C9 . . . . -179.63(10) ?
    C7 C5 C6 C9 . . . . -2.12(13) ?
    C6 C5 C7 O1 . . . . -170.36(12) ?
    C4 C5 C7 O1 . . . . 6.9(2) ?
    C6 C5 C7 C8 . . . . 8.49(13) ?
    C4 C5 C7 C8 . . . . -174.24(11) ?
    O1 C7 C8 O2 . . . . 48.37(15) ?
    C5 C7 C8 O2 . . . . -130.52(10) ?
    O1 C7 C8 C10 . . . . -84.00(14) ?
    C5 C7 C8 C10 . . . . 97.11(10) ?
    O1 C7 C8 C9 . . . . 167.98(11) ?
    C5 C7 C8 C9 . . . . -10.91(11) ?
    C15 O5 C9 O3 . . . . -136.72(9) ?
    C15 O5 C9 C6 . . . . 101.24(10) ?
    C15 O5 C9 C8 . . . . -11.91(12) ?
    C1 C6 C9 O3 . . . . -60.94(15) ?
    C5 C6 C9 O3 . . . . 120.05(11) ?
    C1 C6 C9 O5 . . . . 59.51(15) ?
    C5 C6 C9 O5 . . . . -119.51(10) ?
    C1 C6 C9 C8 . . . . 174.14(11) ?
    C5 C6 C9 C8 . . . . -4.88(12) ?
    O2 C8 C9 O3 . . . . 5.95(14) ?
    C10 C8 C9 O3 . . . . 130.92(10) ?
    C7 C8 C9 O3 . . . . -113.58(10) ?
    O2 C8 C9 O5 . . . . -115.34(10) ?
    C10 C8 C9 O5 . . . . 9.63(11) ?
    C7 C8 C9 O5 . . . . 125.13(9) ?
    O2 C8 C9 C6 . . . . 128.92(10) ?
    C10 C8 C9 C6 . . . . -106.11(10) ?
    C7 C8 C9 C6 . . . . 9.39(11) ?
    O2 C8 C10 C11 . . . . -62.49(17) ?
    C7 C8 C10 C11 . . . . 66.83(15) ?
    C9 C8 C10 C11 . . . . 176.52(12) ?
    O2 C8 C10 C15 . . . . 116.84(11) ?
    C7 C8 C10 C15 . . . . -113.83(10) ?
    C9 C8 C10 C15 . . . . -4.14(12) ?
    C15 C10 C11 C12 . . . . 1.69(17) ?
    C8 C10 C11 C12 . . . . -179.04(11) ?
    C10 C11 C12 C13 . . . . 0.81(18) ?
    C11 C12 C13 O4 . . . . 178.84(11) ?
    C11 C12 C13 C14 . . . . -2.16(18) ?
    O4 C13 C14 C15 . . . . 179.85(11) ?
    C12 C13 C14 C15 . . . . 0.90(18) ?
    C9 O5 C15 C14 . . . . -170.98(11) ?
    C9 O5 C15 C10 . . . . 9.76(13) ?
    C13 C14 C15 O5 . . . . -177.48(10) ?
    C13 C14 C15 C10 . . . . 1.71(17) ?
    C11 C10 C15 O5 . . . . 176.22(10) ?
    C8 C10 C15 O5 . . . . -3.20(13) ?
    C11 C10 C15 C14 . . . . -3.04(18) ?
    C8 C10 C15 C14 . . . . 177.54(10) ?
loop_
    _geom_hbond_atom_site_label_D
    _geom_hbond_atom_site_label_H
    _geom_hbond_atom_site_label_A
    _geom_hbond_site_symmetry_A
    _geom_hbond_distance_DH
    _geom_hbond_distance_HA
    _geom_hbond_distance_DA
    _geom_hbond_angle_DHA
    O4 H4A O3 2_545 0.90(2) 2.02(2) 2.8770(10)
                                             158(2)
    O3 H3A O4 3_566 0.89(2) 2.18(2) 3.0130(10)
                                             157(2)
    O2 H2A O1 3_666 0.87(2) 1.92(2) 2.7460(10)
                                             159(2)
    O3 H3A O2 . 0.89(2) 2.33(2) 2.6670(10)
                                         102.0(10)
data_global
_journal_date_recd_electronic     2012-03-30
_journal_date_accepted     2012-04-02
_journal_name_full     'Acta Crystallographica, Section E'
_journal_year     2012
_journal_volume     68
_journal_issue      5
_journal_page_first     o1323
_journal_page_last     o1323
_journal_paper_category     QO
_journal_paper_doi     10.1107/S1600536812014249
_journal_coeditor_code     BT5867
_publ_contact_author_name     'Dr. S. Selvanayagam'
_publ_contact_author_address
;   Department of Physics
    Kalasalingam University
    Krishnankoil 626 190
    India
;
_publ_contact_author_email     's_selvanayagam@rediffmail.com'
_publ_contact_author_fax     91-4563-289322
_publ_contact_author_phone     91-4563-289042
_publ_section_title
;\
Resorcinol ninhydrin complex:
1,5,9-trihydroxy-8-oxatetracyclo[7.7.0.0^2,7^.0^10,15^]hexadeca-2,4,6,10(15),\
11,13-hexaen-16-one
;
loop_
    _publ_author_name
    _publ_author_address
    'T. Uma Devi'
;     Department of Physics
      Government Arts College for Women
      Pudukkottaii 622 001
      India
;
    'S. Priya'
;     Department of Physics
      Cauvery College for Women
      Tiruchirappalli 620 018
      India
;
    'G. Kalpana'
;     Department of Physics
      Shivani Institute of Technology
      Tiruchirappalli 620 009
      India
;
    'S. Selvanayagam'
;     Department of Physics
      Kalasalingam University
      Krishnankoil 626 126
      India
;
    'B. Sridhar'
;     Laboratory of X-ray Crystallography
      Indian Institute of Chemical Technology
      Hyderabad 500 007
      India
;
