# Supplementary material for: Resorcinol ninhydrin complex: 1,5,9-trihy­droxy-8-oxatetra­cyclo­[7.7.0.02,7.010,15]hexa­deca-2,4,6,10(15),11,13-hexaen-16-one
Source: Acta Crystallogr Sect E Struct Rep Online. 2012 Apr 6;68(Pt 5):o1323. doi: 10.1107/S1600536812014249 (PMC3344462; doi:10.1107/S1600536812014249)
Supplement: Supplementary file 2 [file e-68-o1323-Isup2.hkl]

# 
# h,k,l, Fc-squared, Fo-squared, sigma(Fo-squared) and status flag 
# 
data_I
_shelx_title ' AL28m in P2(1)/c' 
_shelx_refln_list_code          4 
_shelx_F_calc_maximum      148.32 
_exptl_crystal_F_000       560.00 
_reflns_d_resolution_high  0.7571 
 
loop_ 
 _symmetry_equiv_pos_as_xyz 
 'x, y, z' 
 '-x, y+1/2, -z+1/2' 
 '-x, -y, -z' 
 'x, -y-1/2, z-1/2' 
 
_cell_length_a     9.1117 
_cell_length_b    12.2995 
_cell_length_c    10.1177 
_cell_angle_alpha  90.000 
_cell_angle_beta   91.837 
_cell_angle_gamma  90.000 
 
_shelx_F_squared_multiplier     1.000 
 
loop_ 
 _refln_index_h 
 _refln_index_k 
 _refln_index_l 
 _refln_F_squared_calc 
 _refln_F_squared_meas 
 _refln_F_squared_sigma 
 _refln_observed_status 
   1   0   0        0.24        0.47      0.10 o 
   2   0   0      288.65      268.06      3.20 o 
   3   0   0      486.83      465.06      5.49 o 
   4   0   0      206.61      236.21      2.94 o 
   5   0   0      630.24      644.02      7.68 o 
   6   0   0     2975.23     3054.35     40.37 o 
   7   0   0       21.81       14.56      0.66 o 
   8   0   0        3.90        5.29      0.51 o 
   9   0   0      354.01      338.09      5.37 o 
  10   0   0        1.87        1.48      0.88 o 
  11   0   0       15.86       16.38      1.32 o 
  12   0   0       38.36       32.13      2.46 o 
   1   1   0       50.68       52.49      1.40 o 
   2   1   0     1042.73      990.29      8.64 o 
   3   1   0       76.28       82.57      0.89 o 
   4   1   0       11.53       18.73      0.56 o 
   5   1   0       17.31       21.68      0.75 o 
   6   1   0      172.17      158.01      1.70 o 
   7   1   0       43.55       42.53      0.81 o 
   8   1   0        0.51        0.02      0.23 o 
   9   1   0       13.17       14.29      0.62 o 
  10   1   0       49.52       47.99      1.13 o 
  11   1   0       10.72       12.96      0.79 o 
   1   2   0     1776.11     1722.09     13.93 o 
   2   2   0     1670.77     1776.87     16.27 o 
   3   2   0      752.40      789.76      6.97 o 
   4   2   0      431.80      505.89      4.60 o 
   5   2   0       19.13       16.63      0.42 o 
   6   2   0      898.94      980.48      8.77 o 
   7   2   0      491.76      466.01      4.83 o 
   8   2   0      551.36      516.95      5.37 o 
   9   2   0       14.19       13.24      0.55 o 
  10   2   0        0.62        0.19      0.33 o 
  11   2   0        2.00        2.72      0.48 o 
   1   3   0     2472.17     2551.31     28.82 o 
   2   3   0      385.98      374.40      3.15 o 
   3   3   0      331.40      335.37      2.87 o 
   4   3   0       33.87       22.48      0.41 o 
   5   3   0       99.02      102.67      1.19 o 
   6   3   0      194.28      193.72      2.20 o 
   7   3   0      182.00      170.94      2.09 o 
   8   3   0        8.42        7.38      0.42 o 
   9   3   0       16.04       15.45      0.58 o 
  10   3   0        6.21        5.95      0.48 o 
  11   3   0        0.67        0.07      0.47 o 
   0   4   0      739.72      827.39     11.12 o 
   1   4   0     5645.02     5663.35     45.57 o 
   2   4   0      716.66      790.52      6.51 o 
   3   4   0       28.25       23.91      0.44 o 
   4   4   0      481.80      498.23      4.25 o 
   5   4   0     1722.25     1854.54     16.20 o 
   6   4   0       86.12       68.93      1.43 o 
   7   4   0       24.63       27.32      0.71 o 
   8   4   0       30.89       25.99      0.68 o 
   9   4   0       10.89        9.55      0.53 o 
  10   4   0       37.57       34.47      0.97 o 
  11   4   0        0.47        1.17      0.51 o 
   1   5   0      107.82      144.55      1.33 o 
   2   5   0       37.90       36.68      0.47 o 
   3   5   0      796.79      795.38      6.62 o 
   4   5   0       32.06       33.71      0.49 o 
   5   5   0      356.27      350.84      3.39 o 
   6   5   0      235.75      234.04      4.08 o 
   7   5   0       49.69       43.27      0.79 o 
   8   5   0        3.28        2.81      0.32 o 
   9   5   0       26.53       24.67      0.79 o 
  10   5   0        0.68        1.41      0.41 o 
  11   5   0        0.19        0.03      0.39 o 
   0   6   0       35.52       25.32      0.67 o 
   1   6   0      894.67      936.52      8.27 o 
   2   6   0      301.47      332.51      2.89 o 
   3   6   0       72.88       82.72      0.93 o 
   4   6   0      876.33      918.50      7.66 o 
   5   6   0       50.17       48.91      1.11 o 
   6   6   0      170.25      152.47      2.82 o 
   7   6   0      135.90      129.90      1.61 o 
   8   6   0       14.18       14.10      0.55 o 
   9   6   0        5.83        4.87      0.45 o 
  10   6   0        0.15        0.18      0.35 o 
  11   6   0        3.88        4.35      0.71 o 
   1   7   0      159.79      157.29      1.96 o 
   2   7   0        2.43        3.46      0.16 o 
   3   7   0     1055.28     1120.96      9.28 o 
   4   7   0       29.40       22.22      0.48 o 
   5   7   0       23.62       23.40      0.52 o 
   6   7   0      206.81      194.30      2.14 o 
   7   7   0        0.28        0.72      0.27 o 
   8   7   0        6.79        7.46      0.55 o 
   9   7   0       11.78        9.89      0.65 o 
  10   7   0        0.00        0.35      0.50 o 
   0   8   0       98.82       84.49      1.62 o 
   1   8   0       44.10       39.53      1.02 o 
   2   8   0       42.72       50.98      1.82 o 
   3   8   0       28.58       29.32      0.69 o 
   4   8   0        6.48        4.18      0.39 o 
   5   8   0      203.94      209.51      2.73 o 
   6   8   0       14.24        9.71      0.47 o 
   7   8   0       28.40       25.88      0.77 o 
   8   8   0        8.40       10.57      0.74 o 
   9   8   0       26.17       31.78      1.49 o 
  10   8   0       25.11       31.03      1.76 o 
   1   9   0      101.97      101.08      1.49 o 
   2   9   0     1013.93     1024.63      9.95 o 
   3   9   0        2.32        2.35      0.24 o 
   4   9   0      110.48      106.78      1.65 o 
   5   9   0       33.82       30.29      0.94 o 
   6   9   0        0.55        0.43      0.27 o 
   7   9   0       18.66       16.63      0.74 o 
   8   9   0       14.45       15.23      0.87 o 
   9   9   0        8.31        8.97      0.99 o 
  10   9   0       34.47       44.07      2.63 o 
   0  10   0        0.23        0.28      0.31 o 
   1  10   0        0.43        0.26      0.18 o 
   2  10   0      114.85      106.68      1.47 o 
   3  10   0      462.59      462.22      4.84 o 
   4  10   0       80.22       73.34      1.33 o 
   5  10   0       22.44       20.75      0.71 o 
   6  10   0       73.46       71.12      1.92 o 
   7  10   0       54.88       53.61      1.55 o 
   8  10   0        5.35        5.16      0.80 o 
   9  10   0       43.81       51.31      2.05 o 
   1  11   0        5.98        4.83      0.35 o 
   2  11   0       96.72       94.90      1.42 o 
   3  11   0      305.52      296.14      3.69 o 
   4  11   0        1.77        1.74      0.31 o 
   5  11   0      105.43      107.56      1.88 o 
   6  11   0       18.09       17.92      0.79 o 
   7  11   0       43.72       48.24      1.55 o 
   8  11   0        3.60        2.63      0.57 o 
   0  12   0      277.43      282.58      4.59 o 
   1  12   0       72.14       72.32      1.21 o 
   2  12   0        1.05        1.26      0.26 o 
   3  12   0        7.83        7.48      0.47 o 
   4  12   0      102.20      102.22      1.76 o 
   5  12   0        6.94        4.59      0.50 o 
   6  12   0       19.53       21.58      0.90 o 
   7  12   0        2.07        2.27      0.53 o 
   8  12   0        8.02        9.48      1.40 o 
   1  13   0       56.85       62.03      1.14 o 
   2  13   0        3.98        2.91      0.36 o 
   3  13   0      261.25      246.18      3.31 o 
   4  13   0       15.82       15.16      0.77 o 
   5  13   0       13.53       12.63      0.74 o 
   6  13   0        7.18        8.18      0.77 o 
   7  13   0        7.97        7.55      1.23 o 
   0  14   0      183.19      176.63      3.38 o 
   1  14   0       63.07       59.66      1.19 o 
   2  14   0        1.87        2.12      0.38 o 
   3  14   0        0.09        0.37      0.33 o 
   4  14   0        3.83        4.59      0.55 o 
   5  14   0        0.76        0.19      0.37 o 
   1  15   0       25.25       26.95      0.83 o 
   2  15   0        4.77        5.14      0.57 o 
   3  15   0        4.65        3.84      0.55 o 
   4  15   0        1.61        2.03      0.88 o 
   0  16   0       41.58       37.45      1.48 o 
   1  16   0       94.61      104.39      2.17 o 
   2  16   0       24.65       26.66      1.76 o 
 -11   1   1        0.38        0.31      0.79 o 
 -10   1   1        7.72        7.63      0.46 o 
  -9   1   1      378.62      367.71      4.07 o 
  -8   1   1      273.57      267.15      3.06 o 
  -7   1   1       17.66       21.37      0.63 o 
  -6   1   1      230.62      189.07      1.96 o 
  -5   1   1       95.83      106.34      1.36 o 
  -4   1   1      800.54      801.66      7.10 o 
  -3   1   1      125.76      119.17      1.20 o 
  -2   1   1      544.71      541.07      4.74 o 
  -1   1   1     2546.50     2619.51     26.33 o 
   0   1   1      247.41      253.82      2.11 o 
   1   1   1    11790.49     8515.90    193.83 o 
   2   1   1     1644.53     1641.11     13.27 o 
   3   1   1      963.23      904.01      7.42 o 
   4   1   1        1.44        0.65      0.11 o 
   5   1   1      323.86      353.45      3.09 o 
   6   1   1      570.37      630.29      5.76 o 
   7   1   1      191.45      205.93      2.40 o 
   8   1   1      233.33      219.52      2.60 o 
   9   1   1        8.05        7.66      0.47 o 
  10   1   1       56.07       50.66      1.32 o 
  11   1   1       38.36       44.07      1.29 o 
 -11   2   1        7.44        7.31      0.63 o 
 -10   2   1        0.01        0.12      0.28 o 
  -9   2   1        1.74        2.15      0.30 o 
  -8   2   1      995.34     1004.38      9.88 o 
  -7   2   1        6.18        6.99      0.37 o 
  -6   2   1        6.63        4.91      0.30 o 
  -5   2   1      291.03      283.12      2.76 o 
  -4   2   1       27.86       26.84      0.72 o 
  -3   2   1     3908.64     3997.13     34.35 o 
  -2   2   1    21998.82    16955.60    478.25 o 
  -1   2   1      435.84      458.84      4.89 o 
   0   2   1        0.57        4.31      0.23 o 
   1   2   1       43.16       39.90      0.78 o 
   2   2   1        3.80        1.63      0.12 o 
   3   2   1     2757.55     2811.54     22.69 o 
   4   2   1      148.52      157.40      1.48 o 
   5   2   1        2.73        1.00      0.22 o 
   6   2   1        0.67        0.83      0.31 o 
   7   2   1      467.89      463.20      4.80 o 
   8   2   1       18.36       18.23      0.58 o 
   9   2   1       29.47       26.16      0.80 o 
  10   2   1      148.17      142.68      2.52 o 
  11   2   1      157.03      168.84      2.94 o 
 -11   3   1       12.83       12.61      0.79 o 
 -10   3   1        1.40        1.81      0.37 o 
  -9   3   1       26.76       24.90      0.75 o 
  -8   3   1      148.31      152.09      1.99 o 
  -7   3   1       81.57       62.90      1.05 o 
  -6   3   1       25.43       22.18      0.49 o 
  -5   3   1      420.33      472.77      4.39 o 
  -4   3   1     2113.33     2315.39     20.06 o 
  -3   3   1     2643.81     2694.83     21.78 o 
  -2   3   1      388.37      419.25      3.51 o 
  -1   3   1     9908.52     9526.89     81.74 o 
   0   3   1     1398.24     1432.62     11.64 o 
   1   3   1      497.09      507.35      4.19 o 
   2   3   1      511.55      525.63      4.37 o 
   3   3   1      983.32      968.10      7.95 o 
   4   3   1      142.89      126.02      1.39 o 
   5   3   1       24.13       24.72      0.50 o 
   6   3   1       48.81       48.63      0.89 o 
   7   3   1        6.87        8.31      0.40 o 
   8   3   1      153.02      146.49      2.13 o 
   9   3   1       35.61       33.15      0.89 o 
  10   3   1        0.08        0.63      0.39 o 
  11   3   1       24.14       28.97      1.07 o 
 -11   4   1        0.00        0.03      0.37 o 
 -10   4   1        0.28        0.18      0.31 o 
  -9   4   1       39.40       38.27      0.99 o 
  -8   4   1      216.59      217.56      2.63 o 
  -7   4   1      334.49      332.26      3.33 o 
  -6   4   1       50.87       46.41      0.81 o 
  -5   4   1      182.68      174.57      1.86 o 
  -4   4   1        0.32        2.06      0.27 o 
  -3   4   1      485.13      543.24      4.56 o 
  -2   4   1     1420.63     1454.30     11.82 o 
  -1   4   1     2265.82     2335.53     27.02 o 
   0   4   1     2458.49     2577.33     25.14 o 
   1   4   1      350.15      336.74      2.85 o 
   2   4   1        1.61        1.95      0.15 o 
   3   4   1      235.44      242.75      2.16 o 
   4   4   1       56.13       67.90      0.78 o 
   5   4   1        6.19        4.07      0.39 o 
   6   4   1      322.02      317.10      3.14 o 
   7   4   1       32.34       27.12      0.65 o 
   8   4   1        3.01        1.05      0.31 o 
   9   4   1       64.20       61.21      1.27 o 
  10   4   1       19.89       19.59      0.88 o 
  11   4   1       13.28       12.95      0.79 o 
 -11   5   1       20.91       26.93      1.03 o 
 -10   5   1       19.72       23.38      0.88 o 
  -9   5   1        8.67        9.96      0.55 o 
  -8   5   1       31.01       25.28      0.69 o 
  -7   5   1        3.03        4.79      0.61 o 
  -6   5   1      540.44      541.68      5.80 o 
  -5   5   1      941.06      929.78      8.98 o 
  -4   5   1      832.27      953.79      7.92 o 
  -3   5   1      309.49      332.91      2.91 o 
  -2   5   1       46.69       52.74      0.60 o 
  -1   5   1       64.31       76.62      0.78 o 
   0   5   1      694.18      713.19      6.32 o 
   1   5   1     1248.19     1330.82     10.86 o 
   2   5   1      353.23      370.60      3.18 o 
   3   5   1       22.63       15.19      0.38 o 
   4   5   1      189.10      185.63      1.77 o 
   5   5   1       68.30       64.86      0.90 o 
   6   5   1       79.24       71.54      1.10 o 
   7   5   1      640.87      633.50      5.93 o 
   8   5   1        3.82        3.05      0.41 o 
   9   5   1        0.58        0.69      0.33 o 
  10   5   1       11.49        9.43      0.68 o 
  11   5   1       49.11       54.83      1.72 o 
 -11   6   1       47.13       55.05      1.72 o 
 -10   6   1        6.69        6.51      0.59 o 
  -9   6   1        3.65        4.20      0.43 o 
  -8   6   1        1.62        1.21      0.31 o 
  -7   6   1       21.72       19.50      0.64 o 
  -6   6   1      101.86      100.30      1.83 o 
  -5   6   1        0.30        0.09      0.17 o 
  -4   6   1       58.74       61.96      0.84 o 
  -3   6   1     1773.09     1898.81     15.48 o 
  -2   6   1       20.12       21.94      0.44 o 
  -1   6   1      148.52      168.66      1.55 o 
   0   6   1        0.23        0.46      0.25 o 
   1   6   1      208.20      219.89      2.13 o 
   2   6   1       98.30       96.16      0.99 o 
   3   6   1     1140.95     1250.44     10.29 o 
   4   6   1        4.76        8.14      0.33 o 
   5   6   1        9.83       10.23      0.66 o 
   6   6   1        2.05        1.27      0.23 o 
   7   6   1        4.57        5.58      0.34 o 
   8   6   1        6.30        4.86      0.43 o 
   9   6   1        7.85        7.15      0.51 o 
  10   6   1        3.35        3.23      0.45 o 
  11   6   1        0.30       -0.26      0.62 o 
 -10   7   1        2.05        2.98      0.61 o 
  -9   7   1       16.98       19.43      0.74 o 
  -8   7   1       21.89       18.83      0.70 o 
  -7   7   1       14.32       12.19      0.50 o 
  -6   7   1      181.64      184.81      2.31 o 
  -5   7   1      146.03      146.97      1.68 o 
  -4   7   1      191.42      190.86      2.45 o 
  -3   7   1     1082.20     1208.16      9.98 o 
  -2   7   1      439.25      444.78      3.82 o 
  -1   7   1       17.55       23.44      0.55 o 
   0   7   1      967.12     1055.87      9.34 o 
   1   7   1      301.07      307.63      2.94 o 
   2   7   1        3.09        3.88      0.18 o 
   3   7   1        0.04        0.45      0.15 o 
   4   7   1      287.04      312.72      2.85 o 
   5   7   1       56.44       56.70      0.86 o 
   6   7   1       18.92       15.88      0.49 o 
   7   7   1       51.45       46.77      0.94 o 
   8   7   1       16.00       15.67      0.59 o 
   9   7   1       23.34       20.14      0.88 o 
  10   7   1       25.06       28.95      1.22 o 
 -10   8   1        0.03        1.23      0.62 o 
  -9   8   1       64.77       72.90      2.36 o 
  -8   8   1       93.00       95.37      1.86 o 
  -7   8   1        8.76        6.55      0.52 o 
  -6   8   1      237.06      235.02      4.13 o 
  -5   8   1      233.23      235.55      3.00 o 
  -4   8   1       44.61       51.15      0.99 o 
  -3   8   1      252.61      259.53      4.74 o 
  -2   8   1      116.16      105.09      3.79 o 
  -1   8   1       21.46       21.62      0.57 o 
   0   8   1      608.12      641.86      6.34 o 
   1   8   1       11.88       12.82      0.40 o 
   2   8   1      167.65      169.10      2.18 o 
   3   8   1       63.69       66.51      1.02 o 
   4   8   1       29.07       31.21      0.71 o 
   5   8   1       96.71       96.48      1.38 o 
   6   8   1       12.29       11.15      0.46 o 
   7   8   1      188.76      175.07      2.48 o 
   8   8   1        1.72        2.08      0.37 o 
   9   8   1       98.47      107.62      4.21 o 
  10   8   1        0.00        0.70      0.70 o 
  -9   9   1        0.24        0.44      0.50 o 
  -8   9   1       27.12       33.90      1.27 o 
  -7   9   1        2.46        2.36      0.39 o 
  -6   9   1       33.12       26.79      0.88 o 
  -5   9   1      251.97      238.22      3.08 o 
  -4   9   1      370.24      368.14      4.36 o 
  -3   9   1        3.02        4.83      0.46 o 
  -2   9   1       62.69       60.11      1.08 o 
  -1   9   1        5.26        4.91      0.29 o 
   0   9   1       23.62       21.36      0.52 o 
   1   9   1      393.53      397.22      4.55 o 
   2   9   1        3.95        3.00      0.26 o 
   3   9   1       55.46       50.47      0.91 o 
   4   9   1      270.44      268.98      3.34 o 
   5   9   1      126.19      121.08      1.84 o 
   6   9   1        0.83        0.83      0.29 o 
   7   9   1        2.43        1.91      0.39 o 
   8   9   1       39.73       42.75      1.24 o 
   9   9   1        7.64        9.22      0.99 o 
  -9  10   1       17.58       20.39      1.49 o 
  -8  10   1       88.71       98.81      2.02 o 
  -7  10   1        0.03        1.19      0.35 o 
  -6  10   1       27.57       23.94      1.71 o 
  -5  10   1       56.30       53.85      1.34 o 
  -4  10   1       27.44       23.52      0.71 o 
  -3  10   1       74.07       70.36      1.12 o 
  -2  10   1      221.47      222.29      2.80 o 
  -1  10   1        0.80        0.82      0.37 o 
   0  10   1       77.74       81.38      1.21 o 
   1  10   1       60.93       58.44      1.25 o 
   2  10   1       19.91       22.79      0.58 o 
   3  10   1        2.73        4.57      0.60 o 
   4  10   1       26.34       25.57      0.74 o 
   5  10   1        2.38        1.81      0.31 o 
   6  10   1       42.19       40.55      1.12 o 
   7  10   1      139.78      134.63      2.44 o 
   8  10   1        1.16        0.74      0.43 o 
   9  10   1       30.49       31.95      2.28 o 
  -8  11   1       16.18       20.97      1.08 o 
  -7  11   1       10.76        9.95      0.68 o 
  -6  11   1        0.40        0.50      0.32 o 
  -5  11   1       74.01       72.95      1.62 o 
  -4  11   1      325.43      314.51      5.63 o 
  -3  11   1       76.48       71.60      1.33 o 
  -2  11   1      278.09      275.92      3.13 o 
  -1  11   1       27.00       26.38      0.66 o 
   0  11   1      113.38      106.51      1.52 o 
   1  11   1       33.10       29.93      0.70 o 
   2  11   1       24.11       26.00      0.65 o 
   3  11   1       96.20       90.26      1.38 o 
   4  11   1       18.93       16.56      0.63 o 
   5  11   1       12.23       10.47      0.59 o 
   6  11   1      107.97      107.82      2.06 o 
   7  11   1        0.03        0.59      0.41 o 
   8  11   1       29.93       32.55      1.32 o 
  -8  12   1       35.15       40.38      2.46 o 
  -7  12   1       22.63       23.08      0.94 o 
  -6  12   1       43.06       43.99      1.80 o 
  -5  12   1        8.44        6.81      0.57 o 
  -4  12   1       12.46       12.21      0.70 o 
  -3  12   1      105.28       97.51      1.91 o 
  -2  12   1      110.17      102.33      1.55 o 
  -1  12   1      215.85      217.42      2.63 o 
   0  12   1       22.93       26.55      0.70 o 
   1  12   1       78.00       72.94      1.23 o 
   2  12   1       23.75       18.29      0.59 o 
   3  12   1      101.17       91.44      1.59 o 
   4  12   1       87.85       82.96      1.52 o 
   5  12   1      129.31      124.89      2.24 o 
   6  12   1       87.50       81.39      2.62 o 
   7  12   1        2.10        2.22      0.53 o 
   8  12   1        0.09        1.58      0.88 o 
  -7  13   1       44.72       48.46      2.81 o 
  -6  13   1        3.26        2.16      0.46 o 
  -5  13   1       13.03       13.10      0.74 o 
  -4  13   1        8.05        8.28      0.63 o 
  -3  13   1       55.44       53.55      1.36 o 
  -2  13   1       61.73       57.66      1.24 o 
  -1  13   1      129.30      120.68      1.77 o 
   0  13   1      105.04      111.46      1.81 o 
   1  13   1       21.26       21.48      0.90 o 
   2  13   1       41.73       41.08      0.93 o 
   3  13   1       32.17       33.19      0.94 o 
   4  13   1        0.09        0.44      0.29 o 
   5  13   1        1.16        1.65      0.41 o 
   6  13   1        4.39        4.77      0.67 o 
  -6  14   1        9.97        7.72      1.58 o 
  -5  14   1        1.89        1.47      0.46 o 
  -4  14   1        9.64        9.31      0.70 o 
  -3  14   1        0.43        1.08      0.37 o 
  -2  14   1        4.21        5.24      0.53 o 
  -1  14   1      234.77      236.57      2.96 o 
   0  14   1       30.04       29.26      0.81 o 
   1  14   1       78.72       77.10      1.36 o 
   2  14   1       19.88       21.19      0.69 o 
   3  14   1        7.98        7.65      0.55 o 
   4  14   1       19.94       21.25      0.79 o 
   5  14   1        2.07        2.01      0.68 o 
  -4  15   1       10.83       10.18      1.58 o 
  -3  15   1       28.03       31.39      1.12 o 
  -2  15   1       13.73       12.74      0.79 o 
  -1  15   1       45.30       50.44      1.24 o 
   0  15   1       71.75       73.67      1.54 o 
   1  15   1       82.69       82.18      1.47 o 
   2  15   1       33.94       36.07      1.05 o 
   3  15   1       29.91       31.16      1.00 o 
   4  15   1       37.86       40.03      2.46 o 
  -1  16   1       25.45       27.83      1.49 o 
   0  16   1        0.03       -0.14      0.39 o 
   1  16   1        1.01        1.29      0.51 o 
 -11   0   2        1.21        1.23      0.62 o 
 -10   0   2       61.18       66.55      2.23 o 
  -9   0   2      130.00      131.57      2.60 o 
  -8   0   2     1326.43     1313.59     18.01 o 
  -7   0   2      671.74      657.31     11.18 o 
  -6   0   2      169.21      173.25      5.26 o 
  -5   0   2     1088.24     1191.38     14.01 o 
  -4   0   2      615.91      555.96      6.63 o 
  -3   0   2       63.62       64.04      0.98 o 
  -2   0   2      129.03      101.43      1.36 o 
  -1   0   2        0.58        0.88      0.12 o 
   0   0   2     1116.84     1123.82     12.95 o 
   1   0   2     1534.85     1591.17     22.27 o 
   2   0   2      524.36      552.36      6.47 o 
   3   0   2       78.42       54.79      0.85 o 
   4   0   2      162.97      206.58      2.67 o 
   5   0   2      297.64      287.86      3.64 o 
   6   0   2      552.73      544.69     17.61 o 
   7   0   2       26.52       19.08      0.72 o 
   8   0   2      444.69      431.94      8.01 o 
   9   0   2      189.66      179.19      4.10 o 
  10   0   2       10.87        8.19      0.87 o 
  11   0   2        4.87        5.47      0.87 o 
 -11   1   2        4.15        4.75      0.57 o 
 -10   1   2        2.45        3.39      0.42 o 
  -9   1   2        8.12        7.58      0.44 o 
  -8   1   2      534.90      541.09      5.61 o 
  -7   1   2       49.57       47.67      0.89 o 
  -6   1   2        9.38        8.17      0.34 o 
  -5   1   2     1171.42     1223.14     10.09 o 
  -4   1   2      231.11      251.94      2.25 o 
  -3   1   2      685.35      643.29      5.34 o 
  -2   1   2      179.33      184.57      1.62 o 
  -1   1   2     1115.53     1158.69     10.05 o 
   0   1   2      202.23      202.05      1.73 o 
   1   1   2     1086.54     1112.55      9.69 o 
   2   1   2       22.71       21.58      0.38 o 
   3   1   2     1556.08     1582.17     12.86 o 
   4   1   2     3489.08     3729.01     30.07 o 
   5   1   2       44.11       41.28      0.57 o 
   6   1   2      133.15      123.19      2.44 o 
   7   1   2       11.49       10.63      0.45 o 
   8   1   2        5.70        3.64      0.44 o 
   9   1   2        1.93        1.85      0.41 o 
  10   1   2       13.05       13.52      0.74 o 
  11   1   2        3.87        5.48      0.57 o 
 -11   2   2        0.21        0.69      0.35 o 
 -10   2   2        0.93        0.63      0.31 o 
  -9   2   2       27.15       23.80      0.79 o 
  -8   2   2      192.53      182.86      2.28 o 
  -7   2   2      118.66      117.10      1.58 o 
  -6   2   2        0.57        0.03      0.14 o 
  -5   2   2      723.70      762.54      6.87 o 
  -4   2   2       78.38       74.64      0.82 o 
  -3   2   2       78.80       74.75      0.78 o 
  -2   2   2     3463.66     3578.72     40.98 o 
  -1   2   2     3408.73     3393.28     29.19 o 
   0   2   2     6558.43     6472.44     65.38 o 
   1   2   2       92.61       98.42      0.92 o 
   2   2   2     1765.40     1776.84     14.40 o 
   3   2   2       58.41       68.61      0.74 o 
   4   2   2      671.49      738.46      6.17 o 
   5   2   2      212.75      200.86      1.89 o 
   6   2   2      247.18      249.80      4.10 o 
   7   2   2        0.33        0.50      0.26 o 
   8   2   2       46.53       37.12      1.34 o 
   9   2   2      122.81      114.42      2.12 o 
  10   2   2       48.90       44.71      1.25 o 
  11   2   2        3.59        4.39      0.55 o 
 -11   3   2        5.12        5.17      0.50 o 
 -10   3   2        2.47        3.26      0.41 o 
  -9   3   2      300.00      308.30      3.91 o 
  -8   3   2      283.63      275.38      3.45 o 
  -7   3   2        2.03        2.81      0.29 o 
  -6   3   2      100.69       90.65      2.36 o 
  -5   3   2       21.17       16.39      0.38 o 
  -4   3   2       65.82       62.90      0.76 o 
  -3   3   2     2254.45     2485.23     20.11 o 
  -2   3   2      597.10      587.69      4.89 o 
  -1   3   2     7671.22     7846.56     63.00 o 
   0   3   2     4440.00     4563.54     36.69 o 
   1   3   2       58.31       57.16      0.66 o 
   2   3   2      816.15      840.47      7.39 o 
   3   3   2      115.24      100.32      1.01 o 
   4   3   2     1032.35     1156.97      9.53 o 
   5   3   2      748.91      811.50      6.80 o 
   6   3   2       66.54       63.55      1.37 o 
   7   3   2       20.16       19.05      0.55 o 
   8   3   2        0.21        2.10      0.33 o 
   9   3   2      145.04      132.53      2.33 o 
  10   3   2      126.38      137.37      2.50 o 
  11   3   2        3.51        4.50      0.57 o 
 -11   4   2        0.49        0.38      0.35 o 
 -10   4   2       54.73       52.63      1.47 o 
  -9   4   2        7.97       10.17      0.56 o 
  -8   4   2      188.23      179.07      2.51 o 
  -7   4   2       20.24       22.11      0.62 o 
  -6   4   2       98.45       99.83      1.90 o 
  -5   4   2        1.32        2.01      0.25 o 
  -4   4   2        1.98        5.19      1.76 o 
  -3   4   2     1565.93     1734.87     14.13 o 
  -2   4   2     1373.07     1436.90     11.70 o 
  -1   4   2        0.01        0.72      0.15 o 
   0   4   2      165.65      173.36      1.64 o 
   1   4   2      392.62      399.92      3.38 o 
   2   4   2        1.36        1.44      0.12 o 
   3   4   2      187.80      182.48      1.70 o 
   4   4   2       50.40       47.81      0.62 o 
   5   4   2      160.93      145.37      1.60 o 
   6   4   2       16.26       13.98      0.40 o 
   7   4   2      749.01      744.70      7.50 o 
   8   4   2       32.30       28.31      0.91 o 
   9   4   2       86.33       79.61      1.69 o 
  10   4   2      248.50      240.56      3.75 o 
  11   4   2        0.59        0.61      0.44 o 
 -11   5   2       34.27       42.07      1.81 o 
 -10   5   2        8.74        5.08      0.55 o 
  -9   5   2        7.68        7.89      0.68 o 
  -8   5   2       15.33       13.61      0.68 o 
  -7   5   2       18.09       16.86      0.55 o 
  -6   5   2      235.02      219.39      2.33 o 
  -5   5   2      168.73      159.47      1.73 o 
  -4   5   2      946.70     1012.33      8.41 o 
  -3   5   2     1025.53     1176.02      9.68 o 
  -2   5   2       10.02        7.06      0.29 o 
  -1   5   2      490.19      483.44      4.08 o 
   0   5   2      167.88      168.99      1.55 o 
   1   5   2      631.69      659.30      5.49 o 
   2   5   2       65.54       79.75      0.86 o 
   3   5   2       76.51       91.58      0.99 o 
   4   5   2        3.89        2.81      0.18 o 
   5   5   2       29.78       31.40      0.58 o 
   6   5   2      297.83      286.99      3.15 o 
   7   5   2      208.69      203.59      2.43 o 
   8   5   2       82.76       75.27      1.38 o 
   9   5   2      183.44      157.96      2.68 o 
  10   5   2       11.89       13.74      0.79 o 
  11   5   2        2.77        3.70      0.67 o 
 -11   6   2       62.01       77.46      1.80 o 
 -10   6   2       56.50       57.82      1.32 o 
  -9   6   2       97.05      110.54      1.87 o 
  -8   6   2       32.10       31.08      0.90 o 
  -7   6   2        1.40        2.23      0.29 o 
  -6   6   2        9.86       11.09      0.50 o 
  -5   6   2      287.61      297.53      2.98 o 
  -4   6   2      628.15      655.44      6.67 o 
  -3   6   2      463.69      483.60      4.46 o 
  -2   6   2     1922.55     2183.99     17.74 o 
  -1   6   2       24.19       29.44      0.46 o 
   0   6   2       10.54       10.38      0.29 o 
   1   6   2     2963.08     3112.40     25.14 o 
   2   6   2       57.68       58.97      0.84 o 
   3   6   2      103.41      120.57      1.25 o 
   4   6   2       56.55       54.41      0.72 o 
   5   6   2        4.28        4.84      0.27 o 
   6   6   2       15.45       13.43      0.51 o 
   7   6   2      762.50      804.19      8.91 o 
   8   6   2        3.14        3.01      0.44 o 
   9   6   2        0.31        1.41      0.35 o 
  10   6   2        6.95        8.00      0.68 o 
 -10   7   2       52.51       65.34      1.44 o 
  -9   7   2        1.49        1.21      0.33 o 
  -8   7   2        0.92        0.18      0.26 o 
  -7   7   2      407.89      384.00      4.19 o 
  -6   7   2        0.34        0.05      0.23 o 
  -5   7   2       33.59       33.00      0.76 o 
  -4   7   2      182.82      182.83      1.95 o 
  -3   7   2       94.56      103.54      1.63 o 
  -2   7   2      202.45      213.78      1.99 o 
  -1   7   2      637.41      680.05      6.14 o 
   0   7   2       17.77       16.83      0.37 o 
   1   7   2      772.11      854.59      7.63 o 
   2   7   2      701.40      756.49      7.39 o 
   3   7   2        0.47        1.39      0.19 o 
   4   7   2      158.60      168.50      1.93 o 
   5   7   2      295.28      298.56      3.00 o 
   6   7   2      124.25      128.95      2.49 o 
   7   7   2        8.36        6.28      0.45 o 
   8   7   2      129.99      129.78      2.02 o 
   9   7   2       11.40        9.01      0.65 o 
  10   7   2        6.80        9.03      0.81 o 
 -10   8   2       75.31       91.53      2.79 o 
  -9   8   2       22.42       22.70      1.64 o 
  -8   8   2        0.12       -0.36      0.36 o 
  -7   8   2       22.46       21.15      0.89 o 
  -6   8   2       13.30       13.13      0.65 o 
  -5   8   2      619.10      609.12      7.64 o 
  -4   8   2       27.40       24.19      0.67 o 
  -3   8   2      567.50      596.84      5.97 o 
  -2   8   2        7.10        4.40      0.27 o 
  -1   8   2      143.46      133.74      4.07 o 
   0   8   2       72.10       70.95      1.04 o 
   1   8   2      375.99      411.90      4.65 o 
   2   8   2      282.26      291.57      3.86 o 
   3   8   2       68.24       68.59      1.14 o 
   4   8   2        0.50        0.43      0.16 o 
   5   8   2      454.21      463.82      4.84 o 
   6   8   2      182.10      185.54      2.83 o 
   7   8   2        1.84        1.14      0.31 o 
   8   8   2        4.52        4.56      0.45 o 
   9   8   2        1.66        1.16      0.41 o 
  10   8   2        0.09        0.70      0.88 o 
  -9   9   2       16.79       21.03      1.11 o 
  -8   9   2        0.71        0.55      0.37 o 
  -7   9   2       13.22       14.52      0.80 o 
  -6   9   2      143.84      123.13      2.19 o 
  -5   9   2     1421.99     1409.66     16.77 o 
  -4   9   2      513.88      508.72      6.50 o 
  -3   9   2       11.43       10.99      0.44 o 
  -2   9   2        2.87        3.96      0.30 o 
  -1   9   2      205.51      204.62      2.35 o 
   0   9   2        1.85        1.98      0.22 o 
   1   9   2      405.05      440.68      4.99 o 
   2   9   2      290.83      305.43      3.66 o 
   3   9   2      193.13      201.44      2.61 o 
   4   9   2       65.81       64.47      1.19 o 
   5   9   2       12.03       10.36      0.59 o 
   6   9   2      134.62      127.97      2.56 o 
   7   9   2       32.26       28.25      0.97 o 
   8   9   2      117.71      107.35      2.08 o 
   9   9   2       12.74       18.41      3.06 o 
  -9  10   2        3.47        4.87      0.72 o 
  -8  10   2       53.85       61.46      1.55 o 
  -7  10   2       35.46       38.91      1.14 o 
  -6  10   2       22.64       26.00      0.90 o 
  -5  10   2      257.97      242.92      3.62 o 
  -4  10   2       14.40       14.06      0.68 o 
  -3  10   2      266.57      264.76      3.32 o 
  -2  10   2        0.40        0.50      0.22 o 
  -1  10   2        5.48        6.57      0.34 o 
   0  10   2        0.01        0.12      0.20 o 
   1  10   2       60.38       52.93      0.94 o 
   2  10   2      350.28      332.28      3.63 o 
   3  10   2      225.91      228.10      2.66 o 
   4  10   2       95.67       95.64      1.57 o 
   5  10   2       82.27       76.80      1.60 o 
   6  10   2       80.57       84.50      1.75 o 
   7  10   2       24.79       23.54      0.90 o 
   8  10   2        0.98        1.12      0.61 o 
   9  10   2       16.13       23.53      1.93 o 
  -8  11   2        1.36        2.72      0.52 o 
  -7  11   2        0.07        0.08      0.35 o 
  -6  11   2        0.18        0.40      0.35 o 
  -5  11   2       15.02       13.24      0.70 o 
  -4  11   2       18.77       17.63      0.79 o 
  -3  11   2       81.10       71.47      1.60 o 
  -2  11   2      348.66      341.40      4.13 o 
  -1  11   2       29.99       31.24      0.75 o 
   0  11   2      128.24      120.27      1.81 o 
   1  11   2       65.37       70.17      1.17 o 
   2  11   2       52.57       53.31      0.98 o 
   3  11   2       64.72       59.43      1.09 o 
   4  11   2       49.17       45.09      1.04 o 
   5  11   2        7.26        5.85      0.53 o 
   6  11   2      165.91      175.72      2.92 o 
   7  11   2       12.16       13.17      0.74 o 
   8  11   2        0.87        0.87      0.51 o 
  -7  12   2        5.55        5.16      0.68 o 
  -6  12   2        4.73        4.78      0.55 o 
  -5  12   2        8.60        8.78      0.61 o 
  -4  12   2      109.71      102.00      2.00 o 
  -3  12   2        2.35        2.29      0.39 o 
  -2  12   2       30.53       30.48      0.85 o 
  -1  12   2       90.92       90.09      1.42 o 
   0  12   2       26.60       25.31      0.68 o 
   1  12   2       73.71       67.42      1.45 o 
   2  12   2        0.89        2.33      0.70 o 
   3  12   2       35.11       33.62      0.89 o 
   4  12   2       12.91       11.15      0.65 o 
   5  12   2        4.09        3.92      0.50 o 
   6  12   2        1.75        2.37      0.86 o 
   7  12   2        9.10        6.56      0.61 o 
  -7  13   2       23.17       29.14      2.46 o 
  -6  13   2       13.06       12.10      0.77 o 
  -5  13   2        1.47        2.19      0.44 o 
  -4  13   2       35.78       34.92      1.12 o 
  -3  13   2        2.21        3.43      0.46 o 
  -2  13   2        0.39       -0.05      0.27 o 
  -1  13   2       14.98       13.45      0.73 o 
   0  13   2      170.61      168.95      2.26 o 
   1  13   2        0.01        0.16      0.26 o 
   2  13   2        1.73        1.58      0.30 o 
   3  13   2       48.92       49.80      1.14 o 
   4  13   2       13.51       13.06      0.72 o 
   5  13   2       20.66       22.05      0.92 o 
   6  13   2       34.86       33.22      1.16 o 
  -5  14   2        0.31        0.07      0.39 o 
  -4  14   2        5.04        6.30      0.59 o 
  -3  14   2        5.32        4.91      0.55 o 
  -2  14   2        9.94        9.77      0.68 o 
  -1  14   2      113.21      114.21      1.96 o 
   0  14   2       11.37        9.53      0.56 o 
   1  14   2        1.16        1.03      0.39 o 
   2  14   2       15.68       16.50      0.69 o 
   3  14   2       20.06       21.43      0.88 o 
   4  14   2       48.00       47.20      1.36 o 
   5  14   2       31.04       35.37      1.68 o 
  -4  15   2        0.92        0.35      0.88 o 
  -3  15   2        8.48        8.81      0.68 o 
  -2  15   2        2.73        3.42      0.53 o 
  -1  15   2       60.29       61.55      1.41 o 
   0  15   2        5.98        5.70      0.50 o 
   1  15   2        6.80        5.71      0.48 o 
   2  15   2       25.35       29.33      0.95 o 
   3  15   2       41.46       45.47      1.36 o 
   4  15   2        0.73        0.18      0.50 o 
  -1  16   2        2.70        2.28      1.05 o 
   0  16   2        7.99        8.83      0.70 o 
   1  16   2       97.02      105.44      3.10 o 
 -11   1   3       56.07       62.26      1.60 o 
 -10   1   3       84.84       81.13      1.76 o 
  -9   1   3      155.96      155.09      2.31 o 
  -8   1   3      187.38      190.81      2.60 o 
  -7   1   3       82.17       80.82      1.66 o 
  -6   1   3       20.41       20.50      0.57 o 
  -5   1   3     1089.36     1180.95      9.77 o 
  -4   1   3      560.53      601.16      5.07 o 
  -3   1   3      440.70      491.36      4.14 o 
  -2   1   3        1.74        1.77      0.16 o 
  -1   1   3     1044.08     1040.90      8.54 o 
   0   1   3      428.18      453.33      3.79 o 
   1   1   3        6.58        1.57      0.17 o 
   2   1   3     6887.38     7127.43    123.74 o 
   3   1   3        0.03        1.57      0.40 o 
   4   1   3       36.98       33.75      0.47 o 
   5   1   3       51.50       39.28      0.76 o 
   6   1   3      103.62      102.99      1.82 o 
   7   1   3       47.31       43.31      1.07 o 
   8   1   3      711.59      696.55      8.76 o 
   9   1   3       50.73       44.42      1.47 o 
  10   1   3        6.02        6.27      0.59 o 
  11   1   3        4.72        5.18      0.59 o 
 -11   2   3       32.33       37.35      1.55 o 
 -10   2   3        1.26        0.53      0.35 o 
  -9   2   3       40.58       39.92      1.02 o 
  -8   2   3       83.69       89.65      1.55 o 
  -7   2   3      453.48      437.63      5.96 o 
  -6   2   3       24.13       19.90      0.46 o 
  -5   2   3        6.84        9.02      0.30 o 
  -4   2   3     1000.50     1110.31      9.16 o 
  -3   2   3        4.16        6.59      0.28 o 
  -2   2   3     1236.58     1328.71     11.58 o 
  -1   2   3     2830.30     2907.69     25.06 o 
   0   2   3       17.11       13.03      0.65 o 
   1   2   3      875.28      923.52      7.57 o 
   2   2   3      585.08      649.79      5.79 o 
   3   2   3      689.68      735.33      6.12 o 
   4   2   3     1227.51     1324.59     10.85 o 
   5   2   3        1.91        0.74      0.15 o 
   6   2   3      153.66      155.93      1.87 o 
   7   2   3       93.48       82.39      1.80 o 
   8   2   3      333.77      302.54      4.26 o 
   9   2   3        0.54        1.39      0.39 o 
  10   2   3        0.00       -0.26      0.35 o 
  11   2   3        4.02        4.80      0.57 o 
 -11   3   3        0.14        0.71      0.39 o 
 -10   3   3      108.68      119.93      2.02 o 
  -9   3   3      248.77      242.28      3.25 o 
  -8   3   3      235.26      227.97      3.01 o 
  -7   3   3      215.19      200.14      2.64 o 
  -6   3   3        0.01        0.48      0.18 o 
  -5   3   3       51.85       54.70      0.91 o 
  -4   3   3       67.53       72.65      0.84 o 
  -3   3   3       53.33       45.55      0.57 o 
  -2   3   3     1449.44     1550.00     13.50 o 
  -1   3   3     1906.05     1960.51     15.91 o 
   0   3   3     2000.62     2152.10     17.42 o 
   1   3   3        2.99        4.37      0.30 o 
   2   3   3      502.63      600.14      5.01 o 
   3   3   3      707.93      719.76      6.42 o 
   4   3   3      114.69      106.61      1.13 o 
   5   3   3      236.14      238.62      2.40 o 
   6   3   3       28.33       24.55      0.73 o 
   7   3   3        6.67        3.02      0.29 o 
   8   3   3      108.99      107.18      1.97 o 
   9   3   3       17.63       12.72      0.72 o 
  10   3   3        2.32        3.48      0.53 o 
  11   3   3       75.10       76.37      1.82 o 
 -11   4   3       16.58       20.05      0.94 o 
 -10   4   3       21.28       24.32      0.85 o 
  -9   4   3       34.72       37.76      0.98 o 
  -8   4   3      259.02      259.21      3.34 o 
  -7   4   3        7.03        4.88      0.37 o 
  -6   4   3       43.83       45.81      0.83 o 
  -5   4   3       20.13       17.79      0.45 o 
  -4   4   3      142.22      142.31      1.41 o 
  -3   4   3       41.12       42.17      0.55 o 
  -2   4   3     1805.04     2020.73     16.41 o 
  -1   4   3     1518.64     1627.63     13.24 o 
   0   4   3       92.13      112.17      1.10 o 
   1   4   3      702.57      738.97      6.14 o 
   2   4   3      129.34      126.23      1.64 o 
   3   4   3       48.45       55.83      0.85 o 
   4   4   3       22.12       24.90      0.45 o 
   5   4   3       65.27       67.37      0.92 o 
   6   4   3        0.72        0.20      0.20 o 
   7   4   3       97.66       89.16      1.34 o 
   8   4   3       27.86       27.00      1.18 o 
   9   4   3        9.21        8.35      0.61 o 
  10   4   3       16.72       11.34      0.72 o 
  11   4   3       86.92      101.75      3.62 o 
 -11   5   3       63.73       77.43      1.61 o 
 -10   5   3       14.08       14.10      0.69 o 
  -9   5   3        3.19        2.54      0.36 o 
  -8   5   3      120.46      115.98      1.85 o 
  -7   5   3        4.53        4.68      0.33 o 
  -6   5   3      123.19      132.39      1.72 o 
  -5   5   3        3.55        3.65      0.26 o 
  -4   5   3        1.69        0.89      0.14 o 
  -3   5   3      661.31      660.11      5.56 o 
  -2   5   3     2713.13     2857.40     23.12 o 
  -1   5   3      974.21     1061.09      8.73 o 
   0   5   3      108.75      123.43      1.21 o 
   1   5   3      159.53      135.46      1.98 o 
   2   5   3      818.71      882.39      7.34 o 
   3   5   3     1399.83     1548.36     12.68 o 
   4   5   3      205.99      216.66      2.05 o 
   5   5   3       80.21       76.70      1.12 o 
   6   5   3      256.05      235.62      2.74 o 
   7   5   3      384.91      381.80      4.75 o 
   8   5   3      110.93       97.52      1.98 o 
   9   5   3       86.25       85.70      1.95 o 
  10   5   3       22.00       20.49      0.92 o 
  11   5   3       24.78       24.35      1.49 o 
 -10   6   3        0.35        0.64      0.35 o 
  -9   6   3       11.86       11.42      0.60 o 
  -8   6   3       23.45       22.32      0.74 o 
  -7   6   3       52.85       37.09      0.81 o 
  -6   6   3      427.01      405.82      4.30 o 
  -5   6   3       69.35       72.87      1.13 o 
  -4   6   3        0.06        0.36      0.15 o 
  -3   6   3       32.93       44.71      0.72 o 
  -2   6   3      584.99      627.51      5.31 o 
  -1   6   3      436.87      463.17      3.98 o 
   0   6   3      116.85      129.14      1.28 o 
   1   6   3       34.17       42.09      0.59 o 
   2   6   3      209.04      248.67      2.43 o 
   3   6   3       93.60       84.73      1.03 o 
   4   6   3        2.64        2.76      0.20 o 
   5   6   3      223.32      209.44      3.91 o 
   6   6   3        6.14        2.75      0.32 o 
   7   6   3       88.37       94.54      2.12 o 
   8   6   3        0.60        0.26      0.35 o 
   9   6   3        6.45        6.51      0.57 o 
  10   6   3       73.06       73.58      2.15 o 
 -10   7   3        2.43        2.87      0.45 o 
  -9   7   3       22.19       24.56      0.83 o 
  -8   7   3        1.31        0.87      0.29 o 
  -7   7   3      199.58      183.44      2.33 o 
  -6   7   3      161.71      175.31      2.17 o 
  -5   7   3       12.92        9.92      0.43 o 
  -4   7   3        6.48       10.07      0.39 o 
  -3   7   3        0.72        0.81      0.17 o 
  -2   7   3        3.58        3.18      0.18 o 
  -1   7   3      609.49      686.14      6.21 o 
   0   7   3        1.33        0.78      0.16 o 
   1   7   3      131.28      128.37      1.43 o 
   2   7   3       62.74       68.15      1.30 o 
   3   7   3      551.61      596.71      5.51 o 
   4   7   3        8.97        7.95      0.36 o 
   5   7   3        7.72        5.90      0.37 o 
   6   7   3     2175.09     2181.64     22.77 o 
   7   7   3        7.35        6.61      0.48 o 
   8   7   3        0.30        1.02      0.52 o 
   9   7   3       61.14       63.49      1.82 o 
  10   7   3       32.52       31.01      1.35 o 
 -10   8   3       22.82       23.02      1.76 o 
  -9   8   3        0.07        0.00      0.41 o 
  -8   8   3       51.31       53.65      1.62 o 
  -7   8   3        0.13        0.15      0.46 o 
  -6   8   3       24.52       24.49      0.84 o 
  -5   8   3      300.56      305.38      4.24 o 
  -4   8   3      515.09      527.98      6.69 o 
  -3   8   3        7.61        5.79      0.37 o 
  -2   8   3        6.44        7.39      0.34 o 
  -1   8   3      508.07      522.72      5.28 o 
   0   8   3      549.34      562.51      7.53 o 
   1   8   3      355.71      359.61      3.77 o 
   2   8   3      128.83      150.99      1.67 o 
   3   8   3       10.65       11.12      0.38 o 
   4   8   3      134.58      130.37      1.69 o 
   5   8   3       62.27       62.65      1.31 o 
   6   8   3        0.09        0.25      0.32 o 
   7   8   3        0.07        0.01      0.29 o 
   8   8   3       10.57        8.79      0.56 o 
   9   8   3        8.45        9.40      0.77 o 
  10   8   3        0.66       -0.35      0.88 o 
  -9   9   3       48.62       55.28      1.76 o 
  -8   9   3        3.29        2.24      0.44 o 
  -7   9   3        9.37        8.30      0.61 o 
  -6   9   3        1.00        1.52      0.37 o 
  -5   9   3       24.25       26.31      0.88 o 
  -4   9   3       70.40       67.41      1.40 o 
  -3   9   3        7.51        7.44      0.42 o 
  -2   9   3      486.88      457.81      5.21 o 
  -1   9   3        2.29        1.89      0.24 o 
   0   9   3      189.63      176.07      2.31 o 
   1   9   3       44.87       43.67      0.81 o 
   2   9   3       59.90       63.25      1.04 o 
   3   9   3       70.78       67.82      1.22 o 
   4   9   3      282.20      292.00      4.06 o 
   5   9   3       82.42       75.23      1.51 o 
   6   9   3      115.26      115.46      2.13 o 
   7   9   3        1.90        3.42      0.48 o 
   8   9   3        8.83       11.81      1.04 o 
   9   9   3        7.38       11.06      1.58 o 
  -9  10   3        0.15       -0.18      0.88 o 
  -8  10   3        6.79        7.93      0.65 o 
  -7  10   3       67.49       61.70      2.71 o 
  -6  10   3        3.20        4.48      0.50 o 
  -5  10   3       23.67       22.06      0.83 o 
  -4  10   3      123.59      116.19      2.08 o 
  -3  10   3       22.53       23.73      0.95 o 
  -2  10   3      197.53      181.62      2.46 o 
  -1  10   3        5.30        3.54      0.33 o 
   0  10   3      106.09      107.00      1.65 o 
   1  10   3        2.61        3.16      0.29 o 
   2  10   3        2.30        1.49      0.27 o 
   3  10   3       19.75       20.70      0.59 o 
   4  10   3       77.95       70.90      1.47 o 
   5  10   3      174.59      164.72      2.70 o 
   6  10   3        4.97        5.53      0.53 o 
   7  10   3       44.12       46.59      1.29 o 
   8  10   3        1.57        1.59      0.41 o 
  -8  11   3        0.08       -0.37      0.37 o 
  -7  11   3      113.01      103.49      2.46 o 
  -6  11   3       93.73       82.81      1.80 o 
  -5  11   3       12.79       11.19      0.65 o 
  -4  11   3       37.00       32.74      1.01 o 
  -3  11   3        6.60        6.69      0.53 o 
  -2  11   3      650.11      639.06      7.21 o 
  -1  11   3        2.11        1.80      0.31 o 
   0  11   3        3.67        2.74      0.29 o 
   1  11   3      228.83      208.05      2.51 o 
   2  11   3        1.98        1.91      0.33 o 
   3  11   3       10.47       11.05      0.63 o 
   4  11   3       85.56       85.92      1.73 o 
   5  11   3        0.17       -0.04      0.35 o 
   6  11   3      138.47      135.94      2.48 o 
   7  11   3        1.30        1.81      0.43 o 
   8  11   3       29.81       35.35      1.20 o 
  -7  12   3       82.49       82.39      1.91 o 
  -6  12   3      100.27       90.58      1.99 o 
  -5  12   3        4.30        3.69      0.50 o 
  -4  12   3        0.10       -0.05      0.30 o 
  -3  12   3      150.24      140.36      2.46 o 
  -2  12   3        8.40        7.66      0.47 o 
  -1  12   3        1.26        1.23      0.29 o 
   0  12   3       12.83       10.88      0.55 o 
   1  12   3       79.82       74.23      1.38 o 
   2  12   3       22.28       20.96      0.63 o 
   3  12   3        0.43        0.70      0.32 o 
   4  12   3       10.22       10.42      0.65 o 
   5  12   3       46.92       48.25      1.82 o 
   6  12   3        7.56        7.15      0.63 o 
   7  12   3       22.56       26.14      1.05 o 
  -6  13   3       56.60       56.76      1.56 o 
  -5  13   3       22.93       22.34      1.34 o 
  -4  13   3        7.18        6.67      0.59 o 
  -3  13   3        4.51        4.17      0.50 o 
  -2  13   3       45.53       41.18      1.04 o 
  -1  13   3       29.20       31.99      0.91 o 
   0  13   3       16.95       15.33      0.71 o 
   1  13   3        4.24        3.46      0.39 o 
   2  13   3        5.21        5.07      0.40 o 
   3  13   3        4.42        4.58      0.53 o 
   4  13   3       14.05       12.92      0.72 o 
   5  13   3        3.48        3.87      0.55 o 
   6  13   3        2.42        4.27      0.55 o 
  -5  14   3       22.13       27.39      2.28 o 
  -4  14   3        1.91        3.37      0.50 o 
  -3  14   3       14.22       13.02      0.77 o 
  -2  14   3       29.68       27.49      0.99 o 
  -1  14   3        0.38        0.14      0.29 o 
   0  14   3        6.50        5.83      0.47 o 
   1  14   3        1.98        2.32      0.37 o 
   2  14   3       18.79       19.15      0.88 o 
   3  14   3       89.20       96.36      2.00 o 
   4  14   3        8.78        9.10      0.70 o 
   5  14   3       32.67       37.07      1.80 o 
  -3  15   3       41.86       41.96      2.63 o 
  -2  15   3        4.36        4.30      0.58 o 
  -1  15   3        1.47        1.52      0.37 o 
   0  15   3        1.61        1.75      0.37 o 
   1  15   3        0.20       -0.11      0.31 o 
   2  15   3        9.85       11.56      1.05 o 
   3  15   3       62.52       63.73      3.34 o 
 -11   0   4        4.02        3.08      0.80 o 
 -10   0   4      167.73      176.54      5.71 o 
  -9   0   4      541.36      534.95      9.93 o 
  -8   0   4        7.08        7.20      0.74 o 
  -7   0   4       20.08       17.84      0.99 o 
  -6   0   4      290.74      301.77      9.80 o 
  -5   0   4        6.36        5.27      1.58 o 
  -4   0   4     4698.81     4918.07     95.33 o 
  -3   0   4     1581.82     1580.87     18.26 o 
  -2   0   4       84.16       86.14      1.27 o 
  -1   0   4        1.47        1.27      0.13 o 
   0   0   4      103.14      155.41      2.04 o 
   1   0   4     6148.78     6804.27     89.36 o 
   2   0   4       74.68       73.43      1.07 o 
   3   0   4     1032.53     1167.01     15.78 o 
   4   0   4      304.21      342.83      4.22 o 
   5   0   4       83.47       85.69      4.02 o 
   6   0   4      629.66      564.15      8.07 o 
   7   0   4      717.13      754.39     13.28 o 
   8   0   4      107.23      122.35      3.04 o 
   9   0   4      176.82      173.36      4.09 o 
  10   0   4        1.66        3.84      0.67 o 
  11   0   4       63.82       75.49      3.69 o 
 -11   1   4       18.36       18.99      0.92 o 
 -10   1   4        9.08        7.56      0.63 o 
  -9   1   4       32.62       30.26      1.01 o 
  -8   1   4      103.18      104.90      1.95 o 
  -7   1   4       29.45       29.85      0.78 o 
  -6   1   4       44.31       40.29      1.01 o 
  -5   1   4      340.39      383.91      4.27 o 
  -4   1   4       14.43       13.78      0.51 o 
  -3   1   4      981.95     1069.09      8.81 o 
  -2   1   4      122.52      112.55      1.21 o 
  -1   1   4      290.18      292.82      2.57 o 
   0   1   4     5336.17     5561.90     57.88 o 
   1   1   4      206.16      199.83      1.81 o 
   2   1   4      162.76      161.75      1.64 o 
   3   1   4      736.27      792.29      7.10 o 
   4   1   4      142.18      162.19      1.77 o 
   5   1   4        1.89        2.30      0.22 o 
   6   1   4       83.79       79.27      1.16 o 
   7   1   4      111.19       95.89      1.80 o 
   8   1   4       12.03       10.02      0.64 o 
   9   1   4      272.21      251.63      3.82 o 
  10   1   4       13.07       12.74      0.84 o 
  11   1   4        2.53        4.10      0.67 o 
 -11   2   4       20.23       20.37      1.19 o 
 -10   2   4       28.27       30.71      1.07 o 
  -9   2   4        1.86        1.89      0.41 o 
  -8   2   4       57.42       53.15      1.27 o 
  -7   2   4      200.98      192.55      3.37 o 
  -6   2   4      437.03      448.63      4.65 o 
  -5   2   4       22.11       22.37      0.77 o 
  -4   2   4      322.35      357.16      3.14 o 
  -3   2   4      247.32      273.34      2.63 o 
  -2   2   4      147.55      132.78      1.40 o 
  -1   2   4      152.31      172.67      1.71 o 
   0   2   4      417.40      472.80      3.99 o 
   1   2   4       79.07       78.28      1.63 o 
   2   2   4      108.10      118.84      1.28 o 
   3   2   4      666.32      702.65      6.33 o 
   4   2   4      625.24      662.57      6.52 o 
   5   2   4       77.80       76.99      0.99 o 
   6   2   4       62.14       52.94      1.03 o 
   7   2   4      235.38      215.47      2.82 o 
   8   2   4      206.95      190.77      3.03 o 
   9   2   4       21.04       23.16      0.90 o 
  10   2   4        2.98        1.17      0.51 o 
  11   2   4        3.38        2.98      1.05 o 
 -11   3   4       63.40       71.50      1.77 o 
 -10   3   4      123.32      115.35      2.56 o 
  -9   3   4       97.74       94.08      1.91 o 
  -8   3   4       73.80       66.82      1.29 o 
  -7   3   4      188.20      196.91      2.62 o 
  -6   3   4       12.99       10.88      0.43 o 
  -5   3   4       72.42       61.99      0.98 o 
  -4   3   4      558.20      604.93      5.53 o 
  -3   3   4      253.34      259.60      2.54 o 
  -2   3   4      161.82      168.67      1.73 o 
  -1   3   4      838.57      790.35      7.03 o 
   0   3   4      459.14      445.35      3.80 o 
   1   3   4     2186.42     2401.71     19.46 o 
   2   3   4       51.90       56.45      0.80 o 
   3   3   4      467.32      471.49      4.36 o 
   4   3   4       13.68       22.98      0.46 o 
   5   3   4       77.93       80.95      1.05 o 
   6   3   4      202.67      187.41      2.48 o 
   7   3   4      111.20      100.58      1.63 o 
   8   3   4       62.28       62.10      1.45 o 
   9   3   4      111.10      100.66      2.06 o 
  10   3   4        0.58        1.01      0.40 o 
 -11   4   4       29.96       31.83      1.67 o 
 -10   4   4       17.21       18.09      0.87 o 
  -9   4   4      120.28      132.05      2.09 o 
  -8   4   4        0.38        0.09      0.26 o 
  -7   4   4       46.92       53.52      1.10 o 
  -6   4   4       33.84       29.08      0.67 o 
  -5   4   4      161.18      143.89      2.59 o 
  -4   4   4      489.15      507.24      4.71 o 
  -3   4   4        7.10        7.15      0.27 o 
  -2   4   4      186.87      216.70      2.62 o 
  -1   4   4      927.39     1010.56      8.36 o 
   0   4   4     1336.97     1394.33     11.40 o 
   1   4   4       67.01       69.45      1.02 o 
   2   4   4     3661.16     3939.51     31.77 o 
   3   4   4       44.21       51.25      0.69 o 
   4   4   4      138.42      154.23      2.37 o 
   5   4   4      133.55      126.34      1.48 o 
   6   4   4      133.38      133.98      1.74 o 
   7   4   4       71.06       57.16      1.14 o 
   8   4   4       68.22       67.12      1.51 o 
   9   4   4        0.04        0.74      0.37 o 
  10   4   4       32.39       31.92      1.12 o 
 -10   5   4        0.77        1.63      0.40 o 
  -9   5   4        0.01       -0.14      0.26 o 
  -8   5   4       12.77        8.23      0.50 o 
  -7   5   4       17.04       14.95      0.52 o 
  -6   5   4       25.58       27.81      0.67 o 
  -5   5   4       10.54       10.85      0.46 o 
  -4   5   4      104.80      100.35      1.48 o 
  -3   5   4        4.83        5.88      0.28 o 
  -2   5   4     1542.99     1580.38     12.94 o 
  -1   5   4      916.61      954.57      7.92 o 
   0   5   4       29.93       23.64      0.55 o 
   1   5   4      296.38      369.50      3.24 o 
   2   5   4        6.45        6.64      0.24 o 
   3   5   4      206.25      226.92      2.30 o 
   4   5   4     1252.70     1294.93     16.68 o 
   5   5   4      346.63      328.31      3.25 o 
   6   5   4       49.39       44.24      0.86 o 
   7   5   4      294.16      279.71      3.55 o 
   8   5   4        4.59        4.37      0.48 o 
   9   5   4       54.81       53.75      1.42 o 
  10   5   4       20.24       23.34      0.99 o 
 -10   6   4       67.84       74.02      1.55 o 
  -9   6   4        4.63        3.44      0.42 o 
  -8   6   4        2.54        4.27      0.41 o 
  -7   6   4      131.83      126.01      1.75 o 
  -6   6   4      717.41      683.52      6.93 o 
  -5   6   4       13.44       15.78      0.50 o 
  -4   6   4       20.68       16.97      0.45 o 
  -3   6   4      391.57      405.53      3.86 o 
  -2   6   4       11.30       13.02      0.37 o 
  -1   6   4      755.47      817.90      6.86 o 
   0   6   4     1652.38     1795.32     14.67 o 
   1   6   4       41.28       46.45      0.61 o 
   2   6   4      281.42      296.86      2.70 o 
   3   6   4      152.56      148.80      1.64 o 
   4   6   4        4.67        3.63      0.27 o 
   5   6   4      308.43      283.34      3.72 o 
   6   6   4        0.37        0.76      0.27 o 
   7   6   4      124.02      115.55      1.85 o 
   8   6   4        0.09        0.21      0.31 o 
   9   6   4       93.26       93.76      2.05 o 
  10   6   4        5.49        4.35      0.59 o 
 -10   7   4        0.11        0.19      0.43 o 
  -9   7   4        6.57        5.45      0.50 o 
  -8   7   4        0.90        1.23      0.40 o 
  -7   7   4        3.57        7.60      0.44 o 
  -6   7   4       47.83       38.24      0.90 o 
  -5   7   4       89.93       94.82      1.36 o 
  -4   7   4      264.69      256.51      2.87 o 
  -3   7   4       11.03        9.45      0.34 o 
  -2   7   4       27.57       25.28      0.65 o 
  -1   7   4      378.25      359.97      4.83 o 
   0   7   4       14.61       14.49      0.42 o 
   1   7   4        0.41        0.95      0.15 o 
   2   7   4      126.63      127.41      1.87 o 
   3   7   4        5.46        2.67      0.26 o 
   4   7   4       12.72        7.95      0.37 o 
   5   7   4      161.30      155.05      2.18 o 
   6   7   4       73.98       65.47      1.24 o 
   7   7   4        1.95        3.28      0.46 o 
   8   7   4        0.22        0.00      0.35 o 
   9   7   4       32.62       32.69      1.33 o 
  10   7   4        0.57        0.35      1.23 o 
  -9   8   4        3.70        6.56      0.74 o 
  -8   8   4        0.03       -0.06      0.41 o 
  -7   8   4       38.73       32.99      1.03 o 
  -6   8   4       35.85       33.08      1.01 o 
  -5   8   4        0.01        0.77      0.74 o 
  -4   8   4       29.30       31.52      0.90 o 
  -3   8   4     1081.86     1055.43     10.26 o 
  -2   8   4      694.01      721.06      7.15 o 
  -1   8   4       31.25       30.54      0.77 o 
   0   8   4       48.04       48.77      0.80 o 
   1   8   4       25.36       22.92      0.51 o 
   2   8   4       62.38       61.93      1.16 o 
   3   8   4       45.77       45.75      0.86 o 
   4   8   4       67.03       63.11      1.17 o 
   5   8   4      190.60      201.33      2.79 o 
   6   8   4      563.93      577.15      6.59 o 
   7   8   4      316.17      326.16      4.11 o 
   8   8   4        0.38        0.93      0.43 o 
   9   8   4       24.01       25.76      1.89 o 
  -9   9   4        0.08        0.53      0.58 o 
  -8   9   4       11.93       16.13      0.94 o 
  -7   9   4       49.26       49.73      1.33 o 
  -6   9   4       30.03       30.33      0.99 o 
  -5   9   4       91.01       76.30      1.60 o 
  -4   9   4      135.79      131.86      2.23 o 
  -3   9   4        0.11        0.08      0.25 o 
  -2   9   4      328.67      323.33      3.89 o 
  -1   9   4        6.92        5.66      0.50 o 
   0   9   4        4.20        3.90      0.34 o 
   1   9   4      117.55      112.67      1.52 o 
   2   9   4      159.18      158.04      2.26 o 
   3   9   4      196.71      191.62      2.59 o 
   4   9   4      221.96      214.44      3.20 o 
   5   9   4        2.78        3.15      0.43 o 
   6   9   4       12.47       12.56      0.81 o 
   7   9   4        7.30        8.49      0.63 o 
   8   9   4       15.67       17.74      1.01 o 
   9   9   4       27.90       30.72      2.46 o 
  -8  10   4        2.94        4.61      0.57 o 
  -7  10   4       89.24       82.54      1.82 o 
  -6  10   4        6.56        4.88      0.55 o 
  -5  10   4       51.26       48.60      1.27 o 
  -4  10   4        1.24        0.86      0.32 o 
  -3  10   4       47.08       39.66      1.07 o 
  -2  10   4      432.15      422.82      4.98 o 
  -1  10   4      865.60      861.44      9.44 o 
   0  10   4      101.42       97.22      1.57 o 
   1  10   4       14.31       14.87      0.52 o 
   2  10   4        7.86        8.91      0.46 o 
   3  10   4      197.43      200.75      2.78 o 
   4  10   4       10.47       11.77      0.79 o 
   5  10   4       43.50       42.75      1.16 o 
   6  10   4        1.32        1.19      0.35 o 
   7  10   4        2.26        2.40      0.46 o 
   8  10   4        0.04        1.17      0.51 o 
  -8  11   4       13.24       13.90      1.40 o 
  -7  11   4       42.59       40.80      1.32 o 
  -6  11   4       79.56       76.47      1.75 o 
  -5  11   4        4.73        5.15      0.55 o 
  -4  11   4        0.06        0.05      0.30 o 
  -3  11   4       25.80       23.25      0.81 o 
  -2  11   4       36.86       35.82      0.97 o 
  -1  11   4      114.23      110.95      1.77 o 
   0  11   4       22.67       21.47      0.70 o 
   1  11   4       20.13       18.59      0.66 o 
   2  11   4        4.95        4.68      0.42 o 
   3  11   4        2.52        2.75      0.35 o 
   4  11   4        0.13        0.12      0.31 o 
   5  11   4        0.11       -0.03      0.41 o 
   6  11   4       95.11       97.48      1.99 o 
   7  11   4        0.00        0.02      0.39 o 
  -7  12   4       10.63       14.35      1.24 o 
  -6  12   4       16.56       12.56      0.86 o 
  -5  12   4       47.67       43.85      1.29 o 
  -4  12   4        3.69        3.65      0.48 o 
  -3  12   4       58.73       55.03      1.47 o 
  -2  12   4       37.92       37.30      1.48 o 
  -1  12   4       18.18       15.86      0.88 o 
   0  12   4       77.69       76.87      1.46 o 
   1  12   4      265.48      263.13      3.47 o 
   2  12   4      175.63      172.12      2.83 o 
   3  12   4       17.94       18.17      0.71 o 
   4  12   4       36.50       37.42      1.14 o 
   5  12   4        3.09        3.54      0.50 o 
   6  12   4       10.73       11.83      0.77 o 
   7  12   4       37.23       44.28      1.59 o 
  -6  13   4       44.36       37.92      2.63 o 
  -5  13   4       50.83       53.68      1.49 o 
  -4  13   4        1.93        1.41      0.39 o 
  -3  13   4        2.41        1.55      0.39 o 
  -2  13   4        0.19        0.70      0.35 o 
  -1  13   4        0.00       -0.22      0.26 o 
   0  13   4        5.57        7.69      0.56 o 
   1  13   4        9.11        9.27      0.61 o 
   2  13   4        0.27        0.46      0.33 o 
   3  13   4        6.73        6.52      0.75 o 
   4  13   4       51.76       51.70      1.43 o 
   5  13   4       27.38       24.46      1.01 o 
   6  13   4       26.60       25.60      1.22 o 
  -4  14   4        8.74        9.05      0.84 o 
  -3  14   4        0.10        0.26      0.35 o 
  -2  14   4        8.63        9.30      0.68 o 
  -1  14   4        0.14       -0.15      0.27 o 
   0  14   4       18.94       17.84      0.84 o 
   1  14   4       16.17       16.72      0.83 o 
   2  14   4       22.29       24.92      1.04 o 
   3  14   4       35.87       35.97      1.38 o 
   4  14   4        0.66        1.25      0.61 o 
  -2  15   4        4.65        4.21      1.05 o 
  -1  15   4        0.76        1.74      0.43 o 
   0  15   4        0.79        1.14      0.44 o 
   1  15   4       23.27       25.75      1.22 o 
 -11   1   5      118.94      134.18      3.85 o 
 -10   1   5        1.37        1.36      0.44 o 
  -9   1   5       97.81      101.32      2.06 o 
  -8   1   5        0.01        0.19      0.32 o 
  -7   1   5      324.06      305.49      4.26 o 
  -6   1   5       10.80       11.44      0.61 o 
  -5   1   5     1687.24     1759.22     15.76 o 
  -4   1   5       53.43       51.21      0.76 o 
  -3   1   5        3.09        9.51      0.27 o 
  -2   1   5      182.25      164.95      1.67 o 
  -1   1   5      541.69      540.54      4.59 o 
   0   1   5       19.68       18.87      0.34 o 
   1   1   5      912.19     1067.34      8.80 o 
   2   1   5      164.50      155.12      1.63 o 
   3   1   5      898.38      954.34      8.53 o 
   4   1   5       76.81       87.97      1.23 o 
   5   1   5        6.47        5.06      0.33 o 
   6   1   5       91.98       95.23      1.37 o 
   7   1   5     1185.67     1080.84     13.41 o 
   8   1   5       15.59       17.71      0.79 o 
   9   1   5        4.34        5.80      0.55 o 
  10   1   5       71.94       71.06      1.71 o 
 -11   2   5       26.36       21.77      2.11 o 
 -10   2   5       11.59       12.29      0.77 o 
  -9   2   5        3.88        4.83      0.53 o 
  -8   2   5       42.17       38.50      1.11 o 
  -7   2   5      107.03      107.43      1.97 o 
  -6   2   5      787.91      817.03      8.10 o 
  -5   2   5        0.01        0.39      0.23 o 
  -4   2   5      269.80      296.74      2.91 o 
  -3   2   5       60.30       58.13      0.81 o 
  -2   2   5      343.95      357.06      3.39 o 
  -1   2   5      632.28      654.37      5.51 o 
   0   2   5      776.89      887.91      7.37 o 
   1   2   5     2164.12     2317.54     18.81 o 
   2   2   5      211.86      250.02      2.46 o 
   3   2   5        2.16        2.16      0.18 o 
   4   2   5      140.79      135.90      2.58 o 
   5   2   5      225.23      206.35      2.62 o 
   6   2   5       62.02       68.34      1.25 o 
   7   2   5      304.96      296.91      3.72 o 
   8   2   5      151.93      129.21      2.30 o 
   9   2   5        0.95        0.09      0.35 o 
  10   2   5        0.28       -0.37      0.37 o 
 -10   3   5       24.21       20.76      0.90 o 
  -9   3   5       11.69       12.86      0.77 o 
  -8   3   5       17.74       20.03      0.81 o 
  -7   3   5      247.99      228.68      3.01 o 
  -6   3   5        5.02        6.48      0.36 o 
  -5   3   5      479.24      496.06      5.10 o 
  -4   3   5       36.96       40.02      0.65 o 
  -3   3   5       51.11       52.35      0.75 o 
  -2   3   5      690.62      712.64      6.45 o 
  -1   3   5       58.03       68.69      0.88 o 
   0   3   5       26.03       24.22      0.41 o 
   1   3   5        0.34        0.19      0.09 o 
   2   3   5       82.92       86.21      1.05 o 
   3   3   5       75.94       98.37      1.18 o 
   4   3   5       10.82       10.26      0.38 o 
   5   3   5       49.06       47.58      0.87 o 
   6   3   5       32.90       28.59      0.77 o 
   7   3   5       93.27       82.44      2.31 o 
   8   3   5        0.18        0.79      0.35 o 
   9   3   5       20.38       18.14      0.86 o 
  10   3   5       31.84       34.62      1.18 o 
 -10   4   5       60.03       62.71      1.90 o 
  -9   4   5       32.93       35.20      1.62 o 
  -8   4   5      185.82      161.98      2.72 o 
  -7   4   5       84.79       69.38      1.30 o 
  -6   4   5        1.39        3.02      0.72 o 
  -5   4   5       44.19       43.18      0.88 o 
  -4   4   5      147.90      137.35      2.14 o 
  -3   4   5      188.44      172.00      1.84 o 
  -2   4   5      547.49      596.63      5.46 o 
  -1   4   5       56.62       56.76      0.80 o 
   0   4   5      226.95      260.83      2.37 o 
   1   4   5        4.16        3.26      0.18 o 
   2   4   5        0.88        0.61      0.25 o 
   3   4   5      239.51      249.77      2.52 o 
   4   4   5       47.35       49.55      0.78 o 
   5   4   5        1.66        0.43      0.22 o 
   6   4   5      213.97      186.52      2.61 o 
   7   4   5      212.34      214.65      3.57 o 
   8   4   5       43.30       39.54      1.16 o 
   9   4   5        1.67        1.71      0.44 o 
  10   4   5        0.50        0.05      0.43 o 
 -10   5   5       95.23      103.10      2.19 o 
  -9   5   5        1.73        0.31      0.37 o 
  -8   5   5        8.77        6.56      0.48 o 
  -7   5   5       66.34       57.94      1.20 o 
  -6   5   5        7.36        7.00      0.38 o 
  -5   5   5        2.93        5.50      0.33 o 
  -4   5   5       27.66       27.61      0.54 o 
  -3   5   5      311.02      289.51      3.64 o 
  -2   5   5       37.44       36.76      0.61 o 
  -1   5   5      480.28      501.17      4.65 o 
   0   5   5        8.54       13.91      0.35 o 
   1   5   5       15.08       13.51      0.32 o 
   2   5   5      265.78      266.34      3.48 o 
   3   5   5      722.66      750.58      7.38 o 
   4   5   5      164.23      166.46      2.27 o 
   5   5   5       83.92       79.07      1.44 o 
   6   5   5      475.42      458.91      5.35 o 
   7   5   5      104.55      101.21      1.69 o 
   8   5   5       60.00       56.65      1.49 o 
   9   5   5       69.28       75.36      1.73 o 
  10   5   5       41.88       45.10      1.38 o 
 -10   6   5       80.05       91.11      2.36 o 
  -9   6   5       12.09       10.33      0.60 o 
  -8   6   5        9.88       12.68      0.62 o 
  -7   6   5       87.02       81.33      1.42 o 
  -6   6   5      225.36      204.51      2.59 o 
  -5   6   5       21.44       17.46      0.75 o 
  -4   6   5        1.42        1.84      0.23 o 
  -3   6   5       28.51       33.19      0.63 o 
  -2   6   5       32.59       29.39      0.58 o 
  -1   6   5      534.65      558.38      5.17 o 
   0   6   5       47.73       52.52      1.07 o 
   1   6   5        0.00        0.04      0.15 o 
   2   6   5       52.33       58.84      0.87 o 
   3   6   5       57.13       45.96      0.98 o 
   4   6   5       32.18       29.73      0.66 o 
   5   6   5       11.36       12.77      0.47 o 
   6   6   5      252.06      240.51      3.13 o 
   7   6   5       15.15       14.50      0.64 o 
   8   6   5        4.87        6.60      0.51 o 
   9   6   5       10.81       13.39      1.27 o 
  10   6   5        1.65        1.93      1.05 o 
 -10   7   5      102.42      115.35      4.56 o 
  -9   7   5        0.12        0.33      0.37 o 
  -8   7   5       47.88       50.39      1.17 o 
  -7   7   5        2.86        4.97      0.38 o 
  -6   7   5       19.27       17.93      0.59 o 
  -5   7   5        2.45        1.40      0.26 o 
  -4   7   5      394.48      415.09      4.38 o 
  -3   7   5      425.42      409.59      3.96 o 
  -2   7   5      937.42      936.45      9.16 o 
  -1   7   5       18.93       19.07      0.52 o 
   0   7   5        8.13        7.78      0.34 o 
   1   7   5      241.81      253.31      2.57 o 
   2   7   5       17.75       16.61      0.67 o 
   3   7   5      660.01      654.55     11.37 o 
   4   7   5       11.74       11.56      0.58 o 
   5   7   5        0.72        1.18      0.27 o 
   6   7   5        6.74        8.39      0.57 o 
   7   7   5       52.41       50.40      1.52 o 
   8   7   5       39.12       38.63      1.18 o 
   9   7   5       18.18       20.09      1.51 o 
  -9   8   5        0.87        0.65      0.53 o 
  -8   8   5       12.52       12.52      0.90 o 
  -7   8   5       13.96        9.78      0.65 o 
  -6   8   5        8.53       10.72      0.54 o 
  -5   8   5      130.78      117.05      1.85 o 
  -4   8   5      128.32      130.79      1.94 o 
  -3   8   5      147.99      133.67      1.74 o 
  -2   8   5      381.60      381.62      4.06 o 
  -1   8   5        2.62        3.28      0.29 o 
   0   8   5        4.67        5.02      0.33 o 
   1   8   5      482.23      470.93      4.88 o 
   2   8   5       21.84       31.04      0.92 o 
   3   8   5      127.55      115.30      2.05 o 
   4   8   5        1.79        1.71      0.26 o 
   5   8   5      101.96       92.60      1.57 o 
   6   8   5       21.17       20.59      0.83 o 
   7   8   5       59.18       57.12      1.47 o 
   8   8   5       24.73       25.17      1.01 o 
   9   8   5        1.25        2.11      0.61 o 
  -9   9   5       40.15       55.13      2.98 o 
  -8   9   5        2.06        3.05      0.64 o 
  -7   9   5        0.36        0.31      0.35 o 
  -6   9   5       34.93       32.67      1.05 o 
  -5   9   5       11.06       11.78      0.84 o 
  -4   9   5        2.30        1.45      0.35 o 
  -3   9   5      370.13      367.12      4.41 o 
  -2   9   5      694.90      664.38      8.23 o 
  -1   9   5        1.02        0.52      0.26 o 
   0   9   5       34.89       33.90      0.82 o 
   1   9   5       29.70       28.74      0.90 o 
   2   9   5       63.58       58.74      1.14 o 
   3   9   5       26.89       28.15      1.24 o 
   4   9   5      277.89      292.91      3.70 o 
   5   9   5        3.02        3.30      0.53 o 
   6   9   5        0.30        0.40      0.35 o 
   7   9   5       47.76       49.20      1.60 o 
   8   9   5       11.08       12.84      0.92 o 
  -8  10   5        6.21        6.26      0.77 o 
  -7  10   5        3.63        1.98      0.48 o 
  -6  10   5       14.64       15.69      0.79 o 
  -5  10   5        7.93       10.55      0.65 o 
  -4  10   5       42.66       42.32      1.18 o 
  -3  10   5       14.71       10.81      0.61 o 
  -2  10   5      196.53      185.10      2.59 o 
  -1  10   5        6.73        6.97      0.47 o 
   0  10   5       11.47        9.58      0.48 o 
   1  10   5       61.70       61.80      2.99 o 
   2  10   5        0.28        0.42      0.32 o 
   3  10   5       65.27       55.48      1.17 o 
   4  10   5      249.95      251.66      3.73 o 
   5  10   5       87.69       83.71      1.75 o 
   6  10   5        6.64        7.33      0.59 o 
   7  10   5        2.19        2.89      0.61 o 
   8  10   5        0.00       -0.70      0.70 o 
  -7  11   5       37.13       38.40      1.27 o 
  -6  11   5        6.85        9.72      0.69 o 
  -5  11   5       25.42       25.34      0.96 o 
  -4  11   5       51.75       46.66      1.27 o 
  -3  11   5        2.06        1.31      0.32 o 
  -2  11   5        9.66        7.85      0.50 o 
  -1  11   5       27.29       24.33      0.77 o 
   0  11   5       35.25       33.37      0.89 o 
   1  11   5       11.00       10.99      0.61 o 
   2  11   5       17.07       14.73      0.70 o 
   3  11   5        8.95        9.45      0.63 o 
   4  11   5      224.89      225.78      3.49 o 
   5  11   5       40.16       38.95      1.20 o 
   6  11   5       30.52       30.05      1.09 o 
   7  11   5        3.58        4.86      0.71 o 
  -6  12   5        2.14        2.10      0.50 o 
  -5  12   5        7.34        7.80      0.65 o 
  -4  12   5       13.25       12.35      0.74 o 
  -3  12   5        9.28       10.93      0.70 o 
  -2  12   5       25.49       24.38      0.79 o 
  -1  12   5        0.38        0.53      0.31 o 
   0  12   5       71.89       73.98      1.62 o 
   1  12   5       29.32       31.32      1.03 o 
   2  12   5        1.10        1.55      0.37 o 
   3  12   5      103.85      101.45      2.36 o 
   4  12   5       68.98       66.68      2.52 o 
   5  12   5        4.26        4.96      0.55 o 
   6  12   5        2.78        2.44      0.50 o 
  -5  13   5       30.21       35.44      1.25 o 
  -4  13   5        7.79       11.08      0.74 o 
  -3  13   5        0.08        0.26      0.35 o 
  -2  13   5       14.41       11.35      0.70 o 
  -1  13   5        4.28        4.15      0.47 o 
   0  13   5        0.04        0.14      0.30 o 
   1  13   5       14.29       14.90      0.79 o 
   2  13   5       19.48       18.05      0.85 o 
   3  13   5        8.83       10.05      0.81 o 
   4  13   5       56.28       57.20      1.76 o 
   5  13   5        0.29        0.51      0.55 o 
  -4  14   5        4.51        3.86      1.05 o 
  -3  14   5        0.66        0.55      0.39 o 
  -2  14   5       27.69       28.57      1.45 o 
  -1  14   5       98.44       99.16      2.33 o 
   0  14   5        1.18        1.25      0.43 o 
   1  14   5        1.30        1.54      0.43 o 
   2  14   5        0.00        0.34      0.51 o 
   3  14   5        1.94        2.04      0.70 o 
   0  15   5       11.77       13.17      1.58 o 
 -10   0   6        6.26        5.55      1.58 o 
  -9   0   6      127.10      123.45      3.35 o 
  -8   0   6      314.38      310.23     10.53 o 
  -7   0   6        0.00        0.00      0.37 o 
  -6   0   6      294.52      270.02      5.40 o 
  -5   0   6      218.61      217.13      3.54 o 
  -4   0   6      188.96      184.71      4.30 o 
  -3   0   6      385.60      382.04      5.68 o 
  -2   0   6        9.46        4.71      0.27 o 
  -1   0   6      230.09      244.31      3.20 o 
   0   0   6      283.09      294.94      3.79 o 
   1   0   6      632.98      599.37      7.21 o 
   2   0   6       14.28       13.15      0.57 o 
   3   0   6      340.57      296.41      6.57 o 
   4   0   6      512.14      513.88      7.47 o 
   5   0   6      163.49      150.42      2.73 o 
   6   0   6      143.02      129.22      2.46 o 
   7   0   6       52.05       37.79      2.19 o 
   8   0   6       59.27       50.36      1.86 o 
   9   0   6      133.55      117.85      6.67 o 
  10   0   6        0.43        0.00      0.62 o 
 -10   1   6        5.68        6.10      0.61 o 
  -9   1   6        0.42        0.92      0.39 o 
  -8   1   6       47.78       43.51      1.22 o 
  -7   1   6       72.54       72.92      1.56 o 
  -6   1   6        7.23        8.34      0.53 o 
  -5   1   6      216.24      229.04      2.65 o 
  -4   1   6      258.35      245.23      3.80 o 
  -3   1   6        7.71        8.05      0.29 o 
  -2   1   6       53.82       56.53      0.81 o 
  -1   1   6      453.95      495.32      4.29 o 
   0   1   6      260.13      283.14      2.56 o 
   1   1   6      108.42      114.13      1.19 o 
   2   1   6      147.15      145.03      1.58 o 
   3   1   6        7.09        7.44      0.41 o 
   4   1   6       40.22       33.94      0.92 o 
   5   1   6      426.81      415.43      4.84 o 
   6   1   6       67.58       69.86      1.17 o 
   7   1   6        4.85        3.85      0.44 o 
   8   1   6       22.70       18.66      0.79 o 
   9   1   6        0.30        0.10      0.39 o 
  10   1   6       57.23       63.89      1.66 o 
 -10   2   6        6.88        8.90      0.72 o 
  -9   2   6       13.48       17.08      0.83 o 
  -8   2   6       28.15       23.78      0.92 o 
  -7   2   6        0.76        0.66      0.35 o 
  -6   2   6       29.21       22.59      0.70 o 
  -5   2   6      157.72      150.46      2.13 o 
  -4   2   6       50.66       48.73      0.77 o 
  -3   2   6        0.30        0.23      0.12 o 
  -2   2   6      116.23      123.16      1.44 o 
  -1   2   6       56.96       64.75      0.87 o 
   0   2   6      141.53      163.38      1.59 o 
   1   2   6      113.21      104.58      1.10 o 
   2   2   6      222.76      227.82      2.32 o 
   3   2   6      132.03      118.77      2.05 o 
   4   2   6      743.21      686.55      8.28 o 
   5   2   6       18.43       17.39      0.57 o 
   6   2   6      147.39      143.46      1.92 o 
   7   2   6       36.17       32.19      0.86 o 
   8   2   6        0.17        0.13      0.35 o 
   9   2   6       41.39       40.00      1.37 o 
  10   2   6        0.18        0.03      0.41 o 
 -10   3   6        1.04        2.42      0.50 o 
  -9   3   6       49.71       52.14      1.43 o 
  -8   3   6       35.39       36.85      1.12 o 
  -7   3   6        7.15       10.83      0.62 o 
  -6   3   6       75.79       74.26      1.35 o 
  -5   3   6        3.43        5.10      0.66 o 
  -4   3   6        0.28        0.37      0.16 o 
  -3   3   6       44.84       40.64      0.68 o 
  -2   3   6       77.12       79.40      1.05 o 
  -1   3   6      120.30      135.75      1.51 o 
   0   3   6      329.13      326.08      2.92 o 
   1   3   6       76.06       81.50      1.04 o 
   2   3   6       37.56       42.57      0.69 o 
   3   3   6      352.80      355.47      3.79 o 
   4   3   6     1042.72      991.92      9.76 o 
   5   3   6      402.65      393.64      4.95 o 
   6   3   6      352.43      354.58      4.32 o 
   7   3   6      108.61       87.09      2.20 o 
   8   3   6        0.39        0.92      0.35 o 
   9   3   6       24.56       26.38      1.01 o 
  10   3   6       69.09       79.53      3.69 o 
 -10   4   6       35.25       36.88      1.27 o 
  -9   4   6       12.74       13.07      0.74 o 
  -8   4   6       35.32       28.32      0.99 o 
  -7   4   6       37.54       33.44      1.02 o 
  -6   4   6      580.90      552.73      5.76 o 
  -5   4   6       46.94       49.89      0.92 o 
  -4   4   6        1.46        1.37      0.25 o 
  -3   4   6      526.14      511.27      4.81 o 
  -2   4   6       15.31       16.21      0.65 o 
  -1   4   6     1545.21     1626.53     14.30 o 
   0   4   6       76.34       61.21      0.85 o 
   1   4   6      201.59      218.04      2.41 o 
   2   4   6        0.03        0.12      0.14 o 
   3   4   6       53.25       61.68      0.89 o 
   4   4   6      506.27      478.15      6.66 o 
   5   4   6      283.17      283.37      3.20 o 
   6   4   6       46.11       45.50      1.04 o 
   7   4   6       51.15       53.80      1.17 o 
   8   4   6       30.45       30.53      1.03 o 
   9   4   6        5.12        5.42      0.57 o 
  10   4   6       18.06       17.73      1.76 o 
 -10   5   6       19.16       20.66      1.37 o 
  -9   5   6       28.49       33.31      1.11 o 
  -8   5   6        8.48        7.71      0.57 o 
  -7   5   6       46.32       54.39      1.34 o 
  -6   5   6       17.80       19.92      0.61 o 
  -5   5   6       10.33        9.99      0.45 o 
  -4   5   6      163.46      149.77      1.74 o 
  -3   5   6      247.02      247.83      2.81 o 
  -2   5   6      220.20      205.55      2.18 o 
  -1   5   6      190.08      205.02      2.17 o 
   0   5   6      105.27       99.74      1.24 o 
   1   5   6      516.13      520.66      5.26 o 
   2   5   6        0.87        0.55      0.17 o 
   3   5   6      151.85      157.41      1.79 o 
   4   5   6       26.02       18.47      0.57 o 
   5   5   6      313.99      321.08      3.59 o 
   6   5   6       60.43       50.15      1.08 o 
   7   5   6       56.70       51.56      1.17 o 
   8   5   6        0.38        0.40      0.35 o 
   9   5   6       34.61       39.22      1.25 o 
  -9   6   6      148.99      156.76      3.60 o 
  -8   6   6        2.73        3.84      0.50 o 
  -7   6   6       22.65       22.13      0.67 o 
  -6   6   6       95.19       89.75      1.41 o 
  -5   6   6       98.03       95.02      1.44 o 
  -4   6   6        0.08       -0.20      0.20 o 
  -3   6   6      316.32      308.90      3.13 o 
  -2   6   6      105.69       97.56      2.22 o 
  -1   6   6        0.06        0.71      0.18 o 
   0   6   6       32.84       33.73      0.62 o 
   1   6   6      134.12      137.65      1.75 o 
   2   6   6      420.38      435.85      4.35 o 
   3   6   6       62.68       60.17      1.00 o 
   4   6   6      207.98      203.16      2.46 o 
   5   6   6      216.94      223.86      3.88 o 
   6   6   6      159.56      157.51      3.23 o 
   7   6   6        3.61        4.35      0.45 o 
   8   6   6       64.95       64.96      1.61 o 
   9   6   6       26.20       36.77      1.48 o 
  -9   7   6        4.37        6.42      0.77 o 
  -8   7   6       34.37       29.12      1.02 o 
  -7   7   6        3.84        3.89      0.43 o 
  -6   7   6       11.71        9.47      0.51 o 
  -5   7   6       22.94       22.41      0.72 o 
  -4   7   6       41.86       28.75      1.00 o 
  -3   7   6        7.53        4.63      0.34 o 
  -2   7   6      135.41      123.05      1.65 o 
  -1   7   6        6.72        5.88      0.33 o 
   0   7   6      291.25      272.88      3.03 o 
   1   7   6      301.16      278.45      3.42 o 
   2   7   6      251.68      223.64      2.90 o 
   3   7   6       10.64        9.61      0.60 o 
   4   7   6      282.10      263.69      3.04 o 
   5   7   6       13.63       11.31      0.62 o 
   6   7   6        1.87        3.17      0.46 o 
   7   7   6       53.94       60.99      1.49 o 
   8   7   6       70.84       72.37      1.73 o 
   9   7   6       93.98      114.87      3.29 o 
  -8   8   6        4.88        4.03      0.64 o 
  -7   8   6        4.23        2.93      0.46 o 
  -6   8   6        8.84       10.24      0.54 o 
  -5   8   6       19.59       19.52      0.69 o 
  -4   8   6       33.80       27.50      0.87 o 
  -3   8   6      101.58      110.02      1.57 o 
  -2   8   6     1364.72     1412.82     13.65 o 
  -1   8   6      501.71      483.90      5.06 o 
   0   8   6        0.10        0.81      0.38 o 
   1   8   6       63.05       55.29      1.13 o 
   2   8   6        1.56        1.81      0.43 o 
   3   8   6      204.30      203.86      2.75 o 
   4   8   6      115.78      122.33      2.88 o 
   5   8   6        0.29        0.77      0.32 o 
   6   8   6       15.94       16.18      0.79 o 
   7   8   6        6.34        8.43      0.68 o 
   8   8   6        0.23       -0.02      0.43 o 
  -8   9   6       65.38       62.74      1.88 o 
  -7   9   6        0.89        1.19      0.41 o 
  -6   9   6        4.34        5.76      0.57 o 
  -5   9   6       27.27       29.21      0.99 o 
  -4   9   6       42.33       34.29      1.05 o 
  -3   9   6        1.15        0.66      0.32 o 
  -2   9   6       10.21       10.02      0.53 o 
  -1   9   6      155.40      142.68      2.10 o 
   0   9   6        3.26        2.72      0.39 o 
   1   9   6       25.93       30.22      0.94 o 
   2   9   6      999.36      993.06     12.18 o 
   3   9   6        1.33        2.32      0.41 o 
   4   9   6      175.46      176.31      3.18 o 
   5   9   6      100.37       91.67      2.15 o 
   6   9   6        8.94       10.12      0.81 o 
   7   9   6       80.93       88.67      2.26 o 
   8   9   6       19.60       21.46      2.28 o 
  -7  10   6       34.59       31.37      1.14 o 
  -6  10   6        8.02        8.97      0.68 o 
  -5  10   6        4.31        4.46      0.50 o 
  -4  10   6      104.79      101.38      3.07 o 
  -3  10   6      161.60      147.80      2.56 o 
  -2  10   6       11.17       10.01      0.53 o 
  -1  10   6      184.38      179.56      2.56 o 
   0  10   6        1.12        2.32      0.51 o 
   1  10   6        6.13        4.53      0.48 o 
   2  10   6        6.17        5.55      0.53 o 
   3  10   6       66.89       67.68      1.56 o 
   4  10   6        2.10        1.63      0.49 o 
   5  10   6      204.46      216.11      3.98 o 
   6  10   6      255.05      281.99      6.50 o 
   7  10   6       33.56       34.71      1.50 o 
  -7  11   6        0.29        1.14      0.62 o 
  -6  11   6       49.79       64.05      1.80 o 
  -5  11   6        1.59        1.83      0.41 o 
  -4  11   6       45.48       47.01      1.31 o 
  -3  11   6       36.00       32.23      1.05 o 
  -2  11   6       30.57       24.90      0.80 o 
  -1  11   6       16.96       16.40      0.81 o 
   0  11   6        4.92        5.27      0.53 o 
   1  11   6        2.69        2.21      0.41 o 
   2  11   6        9.34        9.37      0.63 o 
   3  11   6        0.59        0.27      0.33 o 
   4  11   6       59.59       55.40      2.11 o 
   5  11   6      124.71      128.96      2.83 o 
   6  11   6       80.46       92.17      2.97 o 
  -6  12   6       24.04       27.04      2.28 o 
  -5  12   6        4.01        5.36      0.63 o 
  -4  12   6       25.26       25.21      1.01 o 
  -3  12   6        0.04        0.28      0.32 o 
  -2  12   6        1.12        2.74      0.48 o 
  -1  12   6       21.66       23.87      0.94 o 
   0  12   6        0.18        0.53      0.30 o 
   1  12   6        1.23        1.07      0.37 o 
   2  12   6        0.15        0.17      0.37 o 
   3  12   6        8.81        6.73      0.61 o 
   4  12   6       36.07       34.48      1.38 o 
   5  12   6       11.45       14.03      0.98 o 
  -4  13   6        1.14        2.19      0.48 o 
  -3  13   6       27.73       30.52      1.14 o 
  -2  13   6        5.90        4.23      0.61 o 
  -1  13   6        0.63        1.07      0.39 o 
   0  13   6       61.58       55.27      1.47 o 
   1  13   6        1.95        2.39      0.46 o 
   2  13   6        0.29        0.40      0.39 o 
   3  13   6        5.09        6.10      0.71 o 
   4  13   6       70.21       70.05      3.34 o 
  -3  14   6        0.27        0.18      0.88 o 
  -1  14   6       14.01       15.11      0.98 o 
   0  14   6        0.12        0.20      0.43 o 
   1  14   6       10.54        9.65      0.84 o 
   2  14   6       66.15       71.18      3.25 o 
 -10   1   7        3.07        4.07      0.67 o 
  -9   1   7        0.09        0.24      0.37 o 
  -8   1   7       31.58       29.09      1.03 o 
  -7   1   7      233.16      218.83      3.40 o 
  -6   1   7        8.70        7.06      0.53 o 
  -5   1   7       36.00       32.39      0.74 o 
  -4   1   7       18.47       17.68      0.68 o 
  -3   1   7      101.66       95.26      1.36 o 
  -2   1   7        6.75        4.26      0.29 o 
  -1   1   7     1229.14     1243.54     26.04 o 
   0   1   7       77.90       80.26      1.28 o 
   1   1   7        7.09        7.31      0.33 o 
   2   1   7       15.26       19.35      0.52 o 
   3   1   7       29.47       31.31      0.75 o 
   4   1   7      556.46      543.02      5.64 o 
   5   1   7      459.83      420.07      4.53 o 
   6   1   7       33.22       26.22      0.70 o 
   7   1   7        7.88        5.50      0.53 o 
   8   1   7        1.69        0.40      0.35 o 
   9   1   7       58.40       59.37      1.57 o 
 -10   2   7       30.49       28.44      2.11 o 
  -9   2   7       27.44       25.31      1.39 o 
  -8   2   7        2.98        1.67      0.44 o 
  -7   2   7        9.06        7.86      0.57 o 
  -6   2   7        0.03        0.35      0.26 o 
  -5   2   7      165.65      156.45      2.24 o 
  -4   2   7       21.89       20.65      0.61 o 
  -3   2   7       41.51       42.27      0.80 o 
  -2   2   7      192.40      187.09      2.06 o 
  -1   2   7     1366.75     1322.86     16.47 o 
   0   2   7        7.90        5.20      0.26 o 
   1   2   7      107.38      122.96      1.58 o 
   2   2   7      519.35      514.91      5.30 o 
   3   2   7       35.53       32.92      0.73 o 
   4   2   7      638.28      611.26      6.27 o 
   5   2   7        2.27        3.68      0.36 o 
   6   2   7        1.25        1.02      0.29 o 
   7   2   7       99.08       91.85      1.86 o 
   8   2   7       26.73       26.99      1.01 o 
   9   2   7        6.07        4.80      0.59 o 
  -9   3   7        6.93        7.14      0.60 o 
  -8   3   7        7.75        7.86      0.60 o 
  -7   3   7        0.84       -0.15      0.28 o 
  -6   3   7       64.29       61.34      1.25 o 
  -5   3   7        0.12        0.39      0.24 o 
  -4   3   7      272.92      268.54      3.05 o 
  -3   3   7        9.23        7.23      0.33 o 
  -2   3   7       38.66       37.94      0.67 o 
  -1   3   7      337.57      335.93      3.31 o 
   0   3   7       10.71       13.13      0.50 o 
   1   3   7      188.68      171.14      2.04 o 
   2   3   7      169.91      162.92      2.00 o 
   3   3   7        3.51        4.22      0.34 o 
   4   3   7       92.83       93.54      1.40 o 
   5   3   7     1120.26     1072.13     10.60 o 
   6   3   7       40.72       29.33      0.85 o 
   7   3   7        2.94        2.94      0.39 o 
   8   3   7        4.92        5.89      0.57 o 
   9   3   7        0.14       -0.39      0.39 o 
  -9   4   7        0.24       -0.16      0.51 o 
  -8   4   7        2.24        3.32      0.49 o 
  -7   4   7        0.13        0.66      0.35 o 
  -6   4   7       31.38       34.77      0.89 o 
  -5   4   7      120.34       99.85      1.65 o 
  -4   4   7      121.26      110.38      1.77 o 
  -3   4   7      152.35      141.83      1.77 o 
  -2   4   7      214.58      210.31      2.45 o 
  -1   4   7        1.62        0.95      0.20 o 
   0   4   7       29.69       29.31      0.64 o 
   1   4   7       66.23       56.17      0.94 o 
   2   4   7      174.55      160.21      2.70 o 
   3   4   7       38.92       35.56      0.75 o 
   4   4   7      325.54      336.81      3.73 o 
   5   4   7       25.31       21.37      0.66 o 
   6   4   7        0.12        0.00      0.29 o 
   7   4   7        3.05        1.65      0.37 o 
   8   4   7        0.10        0.09      0.35 o 
   9   4   7       13.21       15.36      0.87 o 
  -9   5   7        1.14        2.37      0.48 o 
  -8   5   7       12.39       10.73      0.69 o 
  -7   5   7        1.81        1.94      0.41 o 
  -6   5   7        4.83        7.13      0.48 o 
  -5   5   7      226.48      206.65      2.54 o 
  -4   5   7      418.91      412.51      4.42 o 
  -3   5   7       95.55       99.40      1.32 o 
  -2   5   7      472.55      487.25      5.06 o 
  -1   5   7       41.96       38.11      0.69 o 
   0   5   7      227.29      182.98      2.21 o 
   1   5   7       80.30       84.76      1.28 o 
   2   5   7      491.83      475.86      6.65 o 
   3   5   7      403.93      404.58      4.33 o 
   4   5   7      154.62      158.60      2.05 o 
   5   5   7        0.01        0.03      0.23 o 
   6   5   7        0.68        0.54      0.29 o 
   7   5   7        1.31        1.04      0.35 o 
   8   5   7        8.14        7.36      0.65 o 
   9   5   7        0.19       -0.41      0.47 o 
  -9   6   7       19.68       19.77      0.94 o 
  -8   6   7        8.33        7.32      0.60 o 
  -7   6   7        5.45        7.54      0.57 o 
  -6   6   7       14.37       15.84      0.66 o 
  -5   6   7       26.03       16.47      0.58 o 
  -4   6   7      132.39      131.13      1.80 o 
  -3   6   7       33.72       22.84      0.57 o 
  -2   6   7        1.09        1.98      0.25 o 
  -1   6   7       41.87       43.26      0.86 o 
   0   6   7       42.19       43.62      0.86 o 
   1   6   7      909.76      867.25      8.61 o 
   2   6   7        1.89        2.97      0.31 o 
   3   6   7       13.28       14.39      0.57 o 
   4   6   7       41.20       44.11      0.93 o 
   5   6   7        1.97        1.25      0.31 o 
   6   6   7        0.69        1.07      0.33 o 
   7   6   7       75.07       75.72      1.52 o 
   8   6   7        1.06        0.57      0.41 o 
  -9   7   7        2.17        2.98      1.05 o 
  -8   7   7       16.86       16.19      1.00 o 
  -7   7   7       10.22        8.66      0.65 o 
  -6   7   7       59.88       55.90      1.24 o 
  -5   7   7       30.65       27.49      0.83 o 
  -4   7   7      175.02      168.34      2.41 o 
  -3   7   7      161.14      145.13      1.95 o 
  -2   7   7       32.82       33.84      0.79 o 
  -1   7   7      278.14      295.76      3.69 o 
   0   7   7      450.81      429.81      5.04 o 
   1   7   7       57.07       58.01      1.20 o 
   2   7   7      690.31      682.48      7.63 o 
   3   7   7      129.67      125.61      2.17 o 
   4   7   7      248.43      256.73      3.36 o 
   5   7   7       20.82       19.08      0.79 o 
   6   7   7       13.44       12.89      0.72 o 
   7   7   7       65.32       71.26      1.69 o 
   8   7   7        0.34        0.10      0.41 o 
  -8   8   7       22.59       25.28      1.55 o 
  -7   8   7       11.49       15.47      0.72 o 
  -6   8   7        6.51        9.35      0.56 o 
  -5   8   7        0.73        0.74      0.31 o 
  -4   8   7       12.04       10.13      0.51 o 
  -3   8   7       30.76       21.13      0.92 o 
  -2   8   7       90.29       89.05      1.37 o 
  -1   8   7        0.85        1.68      0.31 o 
   0   8   7      141.57      140.10      2.10 o 
   1   8   7       46.37       45.16      1.05 o 
   2   8   7      306.36      324.48      4.03 o 
   3   8   7       59.34       50.35      1.13 o 
   4   8   7       77.67       86.07      1.77 o 
   5   8   7        9.04        8.69      0.79 o 
   6   8   7      126.10      135.79      2.47 o 
   7   8   7        0.02       -0.39      0.39 o 
   8   8   7       51.47       60.99      1.82 o 
  -7   9   7        3.64        4.37      0.55 o 
  -6   9   7        0.96        1.05      0.46 o 
  -5   9   7        1.61        1.49      0.39 o 
  -4   9   7        1.94        2.84      0.44 o 
  -3   9   7       19.84       21.51      0.83 o 
  -2   9   7       17.65       19.22      0.69 o 
  -1   9   7        0.03        0.31      0.30 o 
   0   9   7        1.95        2.27      0.37 o 
   1   9   7       84.80       74.66      1.62 o 
   2   9   7        4.99        3.81      0.50 o 
   3   9   7        1.67        1.76      0.39 o 
   4   9   7        0.43        1.05      0.55 o 
   5   9   7       79.80       83.71      3.51 o 
   6   9   7        4.31        4.86      0.67 o 
   7   9   7      109.16      133.14      3.00 o 
  -7  10   7       21.16       25.02      1.25 o 
  -6  10   7        2.60        2.56      0.48 o 
  -5  10   7       17.24       20.37      0.90 o 
  -4  10   7      126.39      111.22      2.17 o 
  -3  10   7       44.94       42.93      2.15 o 
  -2  10   7        4.92        6.16      0.55 o 
  -1  10   7        4.68        4.31      0.53 o 
   0  10   7       34.83       33.06      1.07 o 
   1  10   7       77.77       71.77      1.68 o 
   2  10   7      117.56      125.04      2.35 o 
   3  10   7       10.72        8.45      0.65 o 
   4  10   7        8.03        9.18      0.99 o 
   5  10   7       12.76       12.33      1.12 o 
   6  10   7        5.01        6.44      0.99 o 
  -6  11   7      106.59      129.72      2.94 o 
  -5  11   7        1.50        3.27      0.84 o 
  -4  11   7        2.61        4.58      0.53 o 
  -3  11   7      336.48      315.89      4.65 o 
  -2  11   7       27.91       31.28      3.35 o 
  -1  11   7       19.02       15.37      0.79 o 
   0  11   7       72.98       77.06      1.73 o 
   1  11   7        0.14        0.09      0.35 o 
   2  11   7       77.45       76.27      1.75 o 
   3  11   7       73.04       77.43      1.80 o 
   4  11   7       65.21       61.35      2.29 o 
   5  11   7       65.69       69.27      2.54 o 
  -5  12   7       30.38       35.84      1.74 o 
  -4  12   7       19.80       21.54      1.23 o 
  -3  12   7       41.95       40.21      1.48 o 
  -2  12   7       28.60       26.11      1.18 o 
  -1  12   7        0.10        0.19      0.38 o 
   0  12   7        0.34        0.85      0.37 o 
   1  12   7        0.17        0.10      0.39 o 
   2  12   7       24.24       23.35      1.01 o 
   3  12   7       17.59       17.05      0.90 o 
   4  12   7       18.32       20.17      1.37 o 
  -2  13   7        3.18        2.95      0.61 o 
  -1  13   7        2.40        1.64      0.48 o 
   0  13   7        2.56        2.54      0.49 o 
   1  13   7       16.18       18.54      0.94 o 
   2  13   7        5.29        7.57      0.80 o 
   3  13   7       56.89       64.08      3.34 o 
  -9   0   8       41.28       46.26      2.55 o 
  -8   0   8        0.78        1.33      0.55 o 
  -7   0   8        9.03        9.08      0.92 o 
  -6   0   8       47.69       45.50      1.74 o 
  -5   0   8       96.66       98.25      2.13 o 
  -4   0   8      182.47      174.21      3.14 o 
  -3   0   8     1339.66     1301.89     17.87 o 
  -2   0   8      421.78      443.35      6.62 o 
  -1   0   8        7.17       13.06      0.67 o 
   0   0   8       54.37       58.33      3.16 o 
   1   0   8      274.77      266.50      4.22 o 
   2   0   8     1579.15     1538.33     20.98 o 
   3   0   8       54.52       73.96      1.72 o 
   4   0   8     1220.20     1157.67     16.12 o 
   5   0   8        1.49        2.45      0.50 o 
   6   0   8       18.45       16.90      0.84 o 
   7   0   8       16.22       19.44      1.17 o 
   8   0   8       37.67       39.86      1.76 o 
   9   0   8      296.22      322.34     10.01 o 
  -9   1   8       40.70       40.26      1.44 o 
  -8   1   8       33.53       30.96      1.09 o 
  -7   1   8       36.34       33.74      1.09 o 
  -6   1   8        0.19        0.00      0.28 o 
  -5   1   8        0.15        0.28      0.24 o 
  -4   1   8      216.62      208.82      2.54 o 
  -3   1   8        1.62        1.64      0.29 o 
  -2   1   8        0.09        0.26      0.22 o 
  -1   1   8      124.17      105.86      1.48 o 
   0   1   8      256.17      262.70      3.29 o 
   1   1   8      183.12      173.86      2.36 o 
   2   1   8       67.63       68.14      1.25 o 
   3   1   8       99.93       95.83      1.42 o 
   4   1   8        3.20        4.67      0.37 o 
   5   1   8       88.51       82.47      1.35 o 
   6   1   8       27.32       26.03      0.81 o 
   7   1   8       36.12       42.65      1.25 o 
   8   1   8        2.25        2.90      0.53 o 
   9   1   8        2.72        2.65      0.67 o 
  -9   2   8        1.31        2.68      0.48 o 
  -8   2   8       13.80       16.70      0.83 o 
  -7   2   8       16.91       18.32      0.83 o 
  -6   2   8      242.50      230.39      3.51 o 
  -5   2   8      191.63      187.13      2.82 o 
  -4   2   8      396.98      390.56      4.25 o 
  -3   2   8       12.73       12.54      0.61 o 
  -2   2   8       21.23       22.17      0.62 o 
  -1   2   8        5.57        4.01      0.29 o 
   0   2   8      515.54      491.41      5.33 o 
   1   2   8      379.71      356.08      4.25 o 
   2   2   8        3.22        2.69      0.29 o 
   3   2   8      365.32      319.80      3.57 o 
   4   2   8        7.14        5.61      0.37 o 
   5   2   8       24.55       30.80      0.79 o 
   6   2   8       84.68       75.04      1.30 o 
   7   2   8        0.08        0.58      0.34 o 
   8   2   8       22.74       21.24      0.92 o 
   9   2   8       67.28       79.55      2.67 o 
  -9   3   8       38.11       39.14      1.29 o 
  -8   3   8       11.54       11.97      0.74 o 
  -7   3   8        0.10       -0.30      0.30 o 
  -6   3   8        5.25        6.23      0.48 o 
  -5   3   8        2.85        4.25      0.41 o 
  -4   3   8      521.70      515.83      5.43 o 
  -3   3   8       15.81       14.88      0.56 o 
  -2   3   8       29.05       24.06      0.63 o 
  -1   3   8      186.54      190.74      2.31 o 
   0   3   8        4.25        4.00      0.37 o 
   1   3   8       84.13       78.23      1.36 o 
   2   3   8      487.37      485.39      5.62 o 
   3   3   8       16.04       19.29      0.59 o 
   4   3   8       71.76       68.99      1.19 o 
   5   3   8      250.75      246.90      3.01 o 
   6   3   8       20.91       17.61      0.70 o 
   7   3   8       23.31       22.01      0.80 o 
   8   3   8        1.74        3.84      0.57 o 
   9   3   8       17.70       23.53      2.11 o 
  -9   4   8        0.36        0.62      0.47 o 
  -8   4   8        2.88        3.96      0.52 o 
  -7   4   8        0.51        1.36      0.37 o 
  -6   4   8        0.15        0.07      0.29 o 
  -5   4   8        8.26        6.07      0.47 o 
  -4   4   8      126.26      121.11      1.75 o 
  -3   4   8       34.94       39.81      1.52 o 
  -2   4   8      141.81      132.93      1.63 o 
  -1   4   8      915.22      876.02      9.56 o 
   0   4   8        4.90        7.49      0.39 o 
   1   4   8      682.03      659.52      7.39 o 
   2   4   8       67.53       60.87      1.17 o 
   3   4   8       24.29       22.81      0.71 o 
   4   4   8        0.65       -0.08      0.22 o 
   5   4   8       41.56       31.10      0.79 o 
   6   4   8       53.86       54.47      1.34 o 
   7   4   8      130.25      125.62      2.09 o 
   8   4   8      127.00      130.81      2.52 o 
  -9   5   8       22.82       27.56      2.11 o 
  -8   5   8       23.10       26.89      1.02 o 
  -7   5   8        0.85        0.70      0.35 o 
  -6   5   8      136.03      139.55      2.20 o 
  -5   5   8        4.52        4.72      0.43 o 
  -4   5   8       22.67       25.67      0.79 o 
  -3   5   8      326.88      335.11      3.45 o 
  -2   5   8        7.36        5.44      0.33 o 
  -1   5   8        0.24        0.37      0.22 o 
   0   5   8       99.12       93.50      1.54 o 
   1   5   8       25.35       29.10      0.70 o 
   2   5   8       40.30       34.27      1.09 o 
   3   5   8       67.26       56.13      1.17 o 
   4   5   8        0.13       -0.05      0.30 o 
   5   5   8        0.02        0.06      0.27 o 
   6   5   8        2.51        4.78      0.43 o 
   7   5   8        3.01        3.60      0.48 o 
   8   5   8       30.75       32.15      1.90 o 
  -8   6   8        0.03       -0.02      0.37 o 
  -7   6   8        7.74        7.85      0.62 o 
  -6   6   8        7.92       10.36      0.68 o 
  -5   6   8       35.10       28.69      0.86 o 
  -4   6   8       23.44       23.94      0.68 o 
  -3   6   8       39.03       33.09      0.72 o 
  -2   6   8      406.06      411.40      4.45 o 
  -1   6   8       33.22       28.00      0.71 o 
   0   6   8        7.59        9.81      0.44 o 
   1   6   8      815.95      746.88      8.24 o 
   2   6   8        2.32        2.22      0.35 o 
   3   6   8       40.99       38.98      0.97 o 
   4   6   8       23.01       21.24      0.74 o 
   5   6   8        0.43        0.41      0.29 o 
   6   6   8       26.51       21.63      0.80 o 
   7   6   8        0.21       -0.04      0.39 o 
   8   6   8        8.99       10.09      0.91 o 
  -8   7   8        0.90        1.39      0.67 o 
  -7   7   8       34.65       37.14      1.41 o 
  -6   7   8       35.83       29.23      1.03 o 
  -5   7   8       27.16       26.34      0.96 o 
  -4   7   8        1.70        2.03      0.34 o 
  -3   7   8       82.60       77.53      1.38 o 
  -2   7   8       20.15       24.27      0.74 o 
  -1   7   8       22.36       19.49      0.67 o 
   0   7   8        1.28        0.93      0.27 o 
   1   7   8      249.86      244.54      3.22 o 
   2   7   8        0.01        0.35      0.32 o 
   3   7   8      111.70      115.40      2.15 o 
   4   7   8        2.44        2.31      0.44 o 
   5   7   8       68.76       74.21      1.96 o 
   6   7   8       46.87       43.94      1.51 o 
   7   7   8        0.00       -0.24      0.39 o 
  -7   8   8      101.29      119.18      2.41 o 
  -6   8   8       11.48       14.33      0.77 o 
  -5   8   8        8.98        6.27      0.50 o 
  -4   8   8        1.04        0.61      0.40 o 
  -3   8   8        1.09        2.52      0.48 o 
  -2   8   8        0.00       -0.15      0.25 o 
  -1   8   8        0.00       -0.17      0.26 o 
   0   8   8        5.59        7.63      0.48 o 
   1   8   8      156.62      158.26      2.64 o 
   2   8   8       27.81       21.16      0.85 o 
   3   8   8       13.53       12.25      0.79 o 
   4   8   8        0.02       -0.29      0.48 o 
   5   8   8        5.96        7.08      0.72 o 
   6   8   8       10.67       12.02      0.87 o 
   7   8   8        0.67        1.13      0.67 o 
  -7   9   8        2.16        2.55      0.74 o 
  -6   9   8        4.72        3.53      0.64 o 
  -5   9   8       36.73       33.38      1.11 o 
  -4   9   8       20.26       19.97      0.85 o 
  -3   9   8       29.48       26.43      1.15 o 
  -2   9   8       16.68       17.90      0.79 o 
  -1   9   8       35.69       35.18      1.09 o 
   0   9   8      143.05      141.20      2.50 o 
   1   9   8        0.29       -0.30      0.30 o 
   2   9   8      318.62      319.52      5.41 o 
   3   9   8       66.13       71.68      2.42 o 
   4   9   8       38.60       38.27      1.57 o 
   5   9   8        6.46        7.38      0.99 o 
   6   9   8        8.00       13.28      1.93 o 
  -6  10   8        4.22        5.37      0.74 o 
  -5  10   8        0.65        1.07      0.37 o 
  -4  10   8       19.57       17.12      0.85 o 
  -3  10   8       10.21        7.06      0.74 o 
  -2  10   8       23.29       22.12      0.90 o 
  -1  10   8       23.59       25.12      0.99 o 
   0  10   8       56.96       53.72      1.40 o 
   1  10   8       43.10       46.88      1.31 o 
   2  10   8       25.06       22.28      0.94 o 
   3  10   8        2.23        2.40      0.61 o 
   4  10   8       18.47       20.87      2.37 o 
   5  10   8       20.43       24.18      1.61 o 
  -5  11   8        4.54        5.49      0.87 o 
  -4  11   8        2.09        2.83      0.71 o 
  -3  11   8      130.78      136.60      4.63 o 
  -2  11   8      127.80      126.19      3.16 o 
  -1  11   8      140.75      148.45      2.70 o 
   0  11   8      103.39      106.17      2.19 o 
   1  11   8        0.09        0.86      0.39 o 
   2  11   8        2.93        2.81      0.52 o 
   3  11   8        0.38        1.63      0.59 o 
   4  11   8       25.72       26.61      1.61 o 
  -3  12   8        5.74        7.17      0.92 o 
  -2  12   8        0.00        1.05      0.51 o 
  -1  12   8        1.94        2.89      0.55 o 
   0  12   8        0.01       -0.10      0.38 o 
   1  12   8        2.70        3.44      0.57 o 
   2  12   8        4.19        4.75      0.60 o 
   3  12   8        2.12        3.69      1.23 o 
   0  13   8      137.27      140.28      7.02 o 
  -8   1   9        0.32        1.87      0.46 o 
  -7   1   9        8.02        7.91      0.63 o 
  -6   1   9      165.68      165.01      2.83 o 
  -5   1   9       89.89       86.41      1.59 o 
  -4   1   9       37.58       34.49      0.96 o 
  -3   1   9     1098.42     1110.95     10.95 o 
  -2   1   9      217.96      210.35      2.84 o 
  -1   1   9      192.47      176.88      2.78 o 
   0   1   9      226.14      203.09      3.12 o 
   1   1   9      113.61      100.32      1.89 o 
   2   1   9      190.01      172.23      2.45 o 
   3   1   9      875.36      821.31      8.31 o 
   4   1   9       82.96       94.47      1.79 o 
   5   1   9       90.02       82.96      1.42 o 
   6   1   9       18.83       20.28      0.69 o 
   7   1   9       36.47       38.19      1.23 o 
   8   1   9       26.01       28.84      1.14 o 
  -8   2   9       88.12       93.99      2.08 o 
  -7   2   9       13.74       11.73      0.74 o 
  -6   2   9       62.43       57.60      1.45 o 
  -5   2   9       89.67       86.36      1.60 o 
  -4   2   9      774.18      803.68      8.18 o 
  -3   2   9       39.17       42.50      1.14 o 
  -2   2   9       56.50       55.66      1.16 o 
  -1   2   9      140.31      125.49      2.17 o 
   0   2   9      154.81      139.56      2.33 o 
   1   2   9       18.69       11.67      0.53 o 
   2   2   9      153.97      129.32      1.99 o 
   3   2   9       37.50       39.77      1.00 o 
   4   2   9        1.82        3.47      0.38 o 
   5   2   9        0.01        0.03      0.24 o 
   6   2   9       13.63       15.30      0.63 o 
   7   2   9       30.52       32.37      1.00 o 
   8   2   9      136.21      155.09      3.31 o 
  -8   3   9       12.71       14.09      0.83 o 
  -7   3   9       14.68       16.93      0.83 o 
  -6   3   9       49.73       54.95      1.40 o 
  -5   3   9        4.53        5.06      0.59 o 
  -4   3   9      445.94      441.84      4.82 o 
  -3   3   9      114.03      105.77      1.61 o 
  -2   3   9       25.46       25.93      0.93 o 
  -1   3   9       45.72       44.54      1.10 o 
   0   3   9      272.82      241.25      3.16 o 
   1   3   9       23.85       20.26      0.67 o 
   2   3   9       64.25       53.92      1.16 o 
   3   3   9      132.48      128.63      2.01 o 
   4   3   9        2.03        0.95      0.31 o 
   5   3   9       16.43       21.41      0.72 o 
   6   3   9       10.40        8.64      0.63 o 
   7   3   9        0.22        0.53      0.46 o 
   8   3   9        6.62        7.62      0.81 o 
  -8   4   9       18.30       18.49      0.92 o 
  -7   4   9       19.05       20.50      0.90 o 
  -6   4   9        1.31        1.48      0.35 o 
  -5   4   9       11.17       12.76      0.64 o 
  -4   4   9      355.57      366.43      4.12 o 
  -3   4   9      104.52      100.11      1.73 o 
  -2   4   9      198.01      191.08      2.68 o 
  -1   4   9        3.97        1.76      0.31 o 
   0   4   9       45.26       40.02      0.95 o 
   1   4   9       25.49       20.83      0.68 o 
   2   4   9       67.47       51.47      1.13 o 
   3   4   9       23.54       25.37      0.81 o 
   4   4   9        0.05        0.27      0.32 o 
   5   4   9        4.68        5.89      0.50 o 
   6   4   9        0.37        0.74      0.35 o 
   7   4   9       17.00       20.03      0.85 o 
   8   4   9       29.92       27.16      1.49 o 
  -8   5   9        4.45        4.72      0.64 o 
  -7   5   9       32.77       36.69      1.22 o 
  -6   5   9        1.92        1.99      0.39 o 
  -5   5   9       44.73       37.05      1.02 o 
  -4   5   9       18.57       15.23      0.67 o 
  -3   5   9        2.61        1.82      0.33 o 
  -2   5   9        7.72        5.36      0.48 o 
  -1   5   9       27.52       24.93      0.69 o 
   0   5   9       48.94       41.79      0.99 o 
   1   5   9        1.94        1.76      0.31 o 
   2   5   9      148.61      136.49      2.10 o 
   3   5   9        0.01        0.11      0.34 o 
   4   5   9      130.10      131.33      2.10 o 
   5   5   9        0.66        1.44      0.35 o 
   6   5   9        0.69       -0.18      0.35 o 
   7   5   9        1.91        1.30      0.45 o 
  -7   6   9       23.82       28.14      1.07 o 
  -6   6   9       50.65       46.55      1.19 o 
  -5   6   9       10.26       10.66      0.61 o 
  -4   6   9       35.94       32.32      0.92 o 
  -3   6   9        1.24        0.74      0.31 o 
  -2   6   9        2.54        2.03      0.30 o 
  -1   6   9       17.43       16.17      0.58 o 
   0   6   9       29.29       34.56      0.99 o 
   1   6   9        7.93        4.44      0.43 o 
   2   6   9       45.33       40.54      1.02 o 
   3   6   9        0.65        0.67      0.31 o 
   4   6   9        1.10        2.28      0.48 o 
   5   6   9       41.53       43.95      1.29 o 
   6   6   9       92.25       97.51      2.97 o 
   7   6   9        0.02       -0.58      0.58 o 
  -7   7   9       17.19       17.80      1.08 o 
  -6   7   9        5.56        5.00      0.57 o 
  -5   7   9        1.76        2.39      0.44 o 
  -4   7   9        3.70        4.66      0.57 o 
  -3   7   9      106.91      110.82      1.88 o 
  -2   7   9       36.48       35.84      0.96 o 
  -1   7   9       64.10       65.96      1.35 o 
   0   7   9        2.12        2.54      0.36 o 
   1   7   9        0.48        0.22      0.35 o 
   2   7   9        5.34        6.20      0.55 o 
   3   7   9        2.10        1.16      0.37 o 
   4   7   9       25.33       24.12      0.97 o 
   5   7   9        6.12        6.42      0.70 o 
   6   7   9        9.89       10.30      0.87 o 
  -6   8   9       23.44       19.29      0.94 o 
  -5   8   9        0.00       -0.31      0.35 o 
  -4   8   9       30.39       38.08      1.38 o 
  -3   8   9       29.40       31.00      1.05 o 
  -2   8   9        0.14        0.64      0.33 o 
  -1   8   9        9.27        7.45      0.50 o 
   0   8   9        1.88        2.57      0.41 o 
   1   8   9       41.73       41.13      1.22 o 
   2   8   9        0.31        0.48      0.37 o 
   3   8   9       10.04       12.00      0.97 o 
   4   8   9       34.55       34.32      1.32 o 
   5   8   9        0.97       -0.30      0.49 o 
   6   8   9        5.47        5.33      0.84 o 
  -6   9   9       24.23       31.60      1.67 o 
  -5   9   9        0.00        0.70      0.79 o 
  -4   9   9        0.65        1.47      0.47 o 
  -3   9   9        9.38       10.11      0.84 o 
  -2   9   9       13.59       13.90      0.79 o 
  -1   9   9       32.10       34.02      1.29 o 
   0   9   9        9.65       10.68      0.72 o 
   1   9   9       77.04       83.01      2.16 o 
   2   9   9        8.56       10.27      1.32 o 
   3   9   9       23.85       26.25      1.25 o 
   4   9   9        0.27        0.07      0.77 o 
   5   9   9       26.70       32.05      1.74 o 
  -4  10   9        5.54        9.39      0.84 o 
  -3  10   9        4.99        4.44      0.64 o 
  -2  10   9        0.73        0.92      0.40 o 
  -1  10   9        0.00        0.11      0.37 o 
   0  10   9      104.31      106.76      2.22 o 
   1  10   9        5.78        4.02      0.67 o 
   2  10   9        2.77        1.42      0.57 o 
   3  10   9        0.03       -0.41      0.72 o 
  -3  11   9        4.21        1.77      0.79 o 
  -2  11   9       13.33       17.04      1.04 o 
  -1  11   9        0.28       -0.29      0.38 o 
   0  11   9       28.13       26.52      1.09 o 
   1  11   9       28.66       28.52      1.35 o 
   2  11   9       24.52       23.11      1.22 o 
   3  11   9        6.96        7.72      1.40 o 
   0  12   9       52.73       57.78      2.23 o 
  -8   0  10       37.55       33.71      2.46 o 
  -7   0  10        0.91        1.49      0.62 o 
  -6   0  10      170.96      176.02      7.55 o 
  -5   0  10      504.60      515.80     16.85 o 
  -4   0  10      499.65      500.83      8.00 o 
  -3   0  10       73.28       66.77      2.17 o 
  -2   0  10      312.38      300.11      6.14 o 
  -1   0  10        0.23        1.40      0.50 o 
   0   0  10       40.82       41.37      1.61 o 
   1   0  10      106.65      108.12      2.92 o 
   2   0  10       89.71       82.13      4.30 o 
   3   0  10       64.17       69.55      3.69 o 
   4   0  10      151.56      131.92      3.41 o 
   5   0  10      473.13      505.91      7.84 o 
   6   0  10      201.97      221.92      4.12 o 
   7   0  10       40.36       50.00      2.05 o 
  -8   1  10        0.74        0.97      0.88 o 
  -7   1  10        8.98        9.65      0.69 o 
  -6   1  10        2.09        3.15      0.48 o 
  -5   1  10       93.33       93.46      1.73 o 
  -4   1  10       10.85        9.66      0.52 o 
  -3   1  10        0.04        0.04      0.31 o 
  -2   1  10        0.10       -0.11      0.35 o 
  -1   1  10       26.90       22.87      0.83 o 
   0   1  10        4.11        4.78      0.48 o 
   1   1  10      100.87       89.55      1.80 o 
   2   1  10        2.29        1.39      0.37 o 
   3   1  10       22.91       18.70      0.94 o 
   4   1  10       17.62       17.79      0.91 o 
   5   1  10        0.00       -0.04      0.34 o 
   6   1  10       82.53       86.39      1.54 o 
   7   1  10       14.79       19.74      0.94 o 
  -8   2  10       29.68       32.13      2.46 o 
  -7   2  10        3.92        3.46      0.53 o 
  -6   2  10        6.22        6.28      0.57 o 
  -5   2  10       41.70       42.60      1.13 o 
  -4   2  10       34.95       35.52      0.88 o 
  -3   2  10       47.75       42.89      1.10 o 
  -2   2  10       60.05       53.41      1.36 o 
  -1   2  10        0.82        1.67      0.35 o 
   0   2  10        2.24        1.69      0.37 o 
   1   2  10       83.35       86.02      1.80 o 
   2   2  10      180.90      173.87      2.89 o 
   3   2  10       73.38       68.64      1.38 o 
   4   2  10       30.80       31.62      0.94 o 
   5   2  10       48.76       45.56      1.16 o 
   6   2  10       18.31       21.51      0.76 o 
   7   2  10       69.83       79.60      1.86 o 
  -7   3  10        2.95        4.48      0.57 o 
  -6   3  10        4.19        3.98      0.53 o 
  -5   3  10        1.13        1.62      0.37 o 
  -4   3  10       14.26       15.24      0.69 o 
  -3   3  10       72.76       74.17      1.47 o 
  -2   3  10       23.00       22.36      0.87 o 
  -1   3  10        0.00        0.09      0.30 o 
   0   3  10        0.64        0.23      0.33 o 
   1   3  10       47.07       48.55      1.29 o 
   2   3  10        7.83        5.55      0.47 o 
   3   3  10      319.42      293.43      3.85 o 
   4   3  10       19.37       20.80      0.78 o 
   5   3  10        4.36        3.59      0.48 o 
   6   3  10       29.43       27.70      1.07 o 
   7   3  10        6.87        7.91      0.81 o 
  -7   4  10       54.95       56.85      1.67 o 
  -6   4  10        8.38        8.90      0.68 o 
  -5   4  10       18.81       21.72      1.01 o 
  -4   4  10      170.76      168.22      2.87 o 
  -3   4  10       12.04       11.57      0.77 o 
  -2   4  10        8.05        7.89      0.57 o 
  -1   4  10       86.68       83.86      1.75 o 
   0   4  10      308.90      309.93      4.49 o 
   1   4  10       26.05       20.58      0.72 o 
   2   4  10        0.34        0.32      0.31 o 
   3   4  10       13.18       13.32      0.64 o 
   4   4  10        1.50        2.83      0.42 o 
   5   4  10        0.17        0.28      0.31 o 
   6   4  10       86.44       95.70      2.36 o 
   7   4  10        2.04        3.15      0.80 o 
  -7   5  10        6.04        7.57      0.69 o 
  -6   5  10       48.53       43.42      1.19 o 
  -5   5  10       24.06       24.43      0.99 o 
  -4   5  10       58.20       62.45      1.53 o 
  -3   5  10      124.09      126.22      2.07 o 
  -2   5  10        0.95        1.22      0.33 o 
  -1   5  10        0.41        0.75      0.35 o 
   0   5  10      137.77      140.08      2.47 o 
   1   5  10      145.09      145.14      3.05 o 
   2   5  10      152.92      155.05      2.38 o 
   3   5  10        2.54        1.60      0.37 o 
   4   5  10       53.26       59.51      1.35 o 
   5   5  10        0.99        1.37      0.39 o 
   6   5  10       13.57       12.39      0.91 o 
  -6   6  10      136.61      152.40      3.27 o 
  -5   6  10       53.67       55.46      1.72 o 
  -4   6  10       22.33       20.02      0.98 o 
  -3   6  10        0.09        0.60      0.31 o 
  -2   6  10       33.96       38.21      1.02 o 
  -1   6  10       25.87       24.63      0.92 o 
   0   6  10        6.86        5.61      0.48 o 
   1   6  10       13.15       13.10      0.72 o 
   2   6  10       36.05       37.72      1.21 o 
   3   6  10       22.45       21.03      0.90 o 
   4   6  10        0.01        0.06      0.37 o 
   5   6  10       25.18       29.89      1.09 o 
   6   6  10       65.87       73.48      2.42 o 
  -6   7  10        0.98        1.29      0.50 o 
  -5   7  10       19.76       19.51      1.08 o 
  -4   7  10       10.20       12.16      0.87 o 
  -3   7  10       41.02       48.26      1.59 o 
  -2   7  10      106.28      102.61      2.71 o 
  -1   7  10       10.20        7.82      0.60 o 
   0   7  10       69.98       68.60      1.62 o 
   1   7  10        0.18        0.61      0.35 o 
   2   7  10       19.89       18.31      0.88 o 
   3   7  10       77.24       80.07      1.84 o 
   4   7  10        1.20        2.36      0.50 o 
   5   7  10        6.71        5.72      0.77 o 
  -5   8  10        4.54        5.66      0.74 o 
  -4   8  10        3.35        6.73      0.77 o 
  -3   8  10       17.54       19.63      1.37 o 
  -2   8  10        0.06       -0.35      0.35 o 
  -1   8  10        0.57        0.49      0.39 o 
   0   8  10        3.67        5.06      0.57 o 
   1   8  10       42.48       43.11      1.31 o 
   2   8  10        5.43        5.59      0.58 o 
   3   8  10       17.91       18.04      0.92 o 
   4   8  10       38.80       43.76      1.38 o 
   5   8  10        9.07       11.76      1.58 o 
  -4   9  10       18.31       18.84      1.37 o 
  -3   9  10       88.18       95.73      3.10 o 
  -2   9  10        2.14        2.60      0.48 o 
  -1   9  10       26.63       32.73      1.16 o 
   0   9  10        3.79        3.89      0.67 o 
   1   9  10       12.91       13.94      0.98 o 
   2   9  10        5.27        7.97      0.81 o 
   3   9  10       81.05       86.65      2.33 o 
   4   9  10       11.50       13.87      1.76 o 
  -3  10  10       10.03       14.05      1.76 o 
  -2  10  10        6.63        8.40      1.05 o 
  -1  10  10        9.30       12.40      0.91 o 
   0  10  10        0.82        0.58      0.51 o 
   1  10  10       13.07       17.77      1.93 o 
   2  10  10       88.03      104.51      4.92 o 
  -7   1  11        4.41        5.10      0.92 o 
  -6   1  11       15.93       16.41      1.14 o 
  -5   1  11      115.76      118.53      3.83 o 
  -4   1  11      165.34      163.76      2.87 o 
  -3   1  11        5.30        5.40      0.55 o 
  -2   1  11       14.16       14.35      0.74 o 
  -1   1  11       22.25       22.46      1.37 o 
   0   1  11      147.82      146.88      2.61 o 
   1   1  11       76.55       65.40      1.55 o 
   2   1  11       44.84       48.40      1.34 o 
   3   1  11        1.49        3.31      0.50 o 
   4   1  11      133.20      131.68      2.50 o 
   5   1  11       26.09       29.26      1.09 o 
   6   1  11       18.27       20.32      0.97 o 
  -6   2  11       42.89       43.69      1.38 o 
  -5   2  11        7.91        9.65      0.72 o 
  -4   2  11       38.64       35.91      1.16 o 
  -3   2  11       74.76       74.72      1.71 o 
  -2   2  11      247.35      249.05      3.84 o 
  -1   2  11        2.28        0.94      0.39 o 
   0   2  11       53.78       50.87      1.36 o 
   1   2  11        6.39        6.81      0.57 o 
   2   2  11       39.98       35.72      1.16 o 
   3   2  11      223.44      217.00      3.51 o 
   4   2  11       47.39       48.83      1.38 o 
   5   2  11        0.27        0.38      0.35 o 
   6   2  11       37.06       41.34      2.33 o 
  -6   3  11       23.01       23.48      1.05 o 
  -5   3  11        1.38        2.58      0.81 o 
  -4   3  11       16.68       16.92      1.04 o 
  -3   3  11       12.17       11.75      0.74 o 
  -2   3  11       13.13       13.07      0.74 o 
  -1   3  11       52.32       51.40      1.38 o 
   0   3  11        0.10        0.00      0.32 o 
   1   3  11       51.22       41.87      1.22 o 
   2   3  11      148.58      163.82      2.85 o 
   3   3  11      100.92       98.92      2.63 o 
   4   3  11       18.14       17.84      0.79 o 
   5   3  11       36.50       45.98      1.22 o 
   6   3  11        3.34        5.08      0.71 o 
  -6   4  11       51.80       57.91      2.29 o 
  -5   4  11        0.02        0.51      0.43 o 
  -4   4  11       17.26       21.76      0.92 o 
  -3   4  11        0.09        0.32      0.37 o 
  -2   4  11        1.05        1.20      0.39 o 
  -1   4  11       10.05       10.98      0.69 o 
   0   4  11       75.80       64.90      1.58 o 
   1   4  11        0.01        0.37      0.37 o 
   2   4  11        7.74        7.11      0.62 o 
   3   4  11       68.86       75.13      1.73 o 
   4   4  11        1.28        2.08      0.42 o 
   5   4  11       38.96       44.05      1.22 o 
  -6   5  11       59.04       66.55      2.81 o 
  -5   5  11       17.54       17.18      0.89 o 
  -4   5  11        0.21       -0.18      0.37 o 
  -3   5  11       21.51       17.67      1.12 o 
  -2   5  11        0.59        0.78      0.39 o 
  -1   5  11       51.76       58.12      1.50 o 
   0   5  11       32.99       29.18      1.03 o 
   1   5  11      127.32      119.13      2.30 o 
   2   5  11       75.82       74.42      1.73 o 
   3   5  11       14.03       14.23      0.72 o 
   4   5  11        7.07        9.73      0.64 o 
   5   5  11        0.06       -0.43      0.43 o 
  -5   6  11       47.13       53.78      2.70 o 
  -4   6  11        8.65        8.44      0.83 o 
  -3   6  11        0.99        1.68      0.56 o 
  -2   6  11       61.56       68.35      1.95 o 
  -1   6  11       16.95       17.56      1.04 o 
   0   6  11        0.04        0.73      0.47 o 
   1   6  11        0.05       -0.28      0.43 o 
   2   6  11        6.52        6.79      0.65 o 
   3   6  11        9.13        6.90      0.68 o 
   4   6  11        2.09        2.10      0.52 o 
  -4   7  11        1.42        1.46      0.61 o 
  -3   7  11        0.03        0.47      0.72 o 
  -2   7  11       69.15       70.75      2.03 o 
  -1   7  11       34.83       41.24      1.55 o 
   0   7  11       56.44       66.95      1.96 o 
   1   7  11        0.03        0.63      0.39 o 
   2   7  11       46.98       52.07      1.51 o 
   3   7  11       27.27       30.30      1.18 o 
   4   7  11        8.95        7.99      0.84 o 
  -3   8  11       55.79       61.05      2.37 o 
  -2   8  11       25.54       29.75      1.76 o 
  -1   8  11       28.77       29.15      1.31 o 
   0   8  11        0.00       -0.47      0.47 o 
   1   8  11        0.67        0.21      0.43 o 
   2   8  11       33.65       37.11      1.45 o 
   3   8  11        0.02       -0.43      0.43 o 
  -1   9  11        9.68       14.57      1.76 o 
   0   9  11        8.50        7.72      1.40 o 
   1   9  11       63.72       64.96      3.51 o 
  -4   0  12        0.25       -0.10      0.55 o 
  -3   0  12       58.08       60.93      4.56 o 
  -2   0  12       50.04       48.09      3.16 o 
  -1   0  12        9.12        8.57      0.92 o 
   0   0  12       34.96       26.13      1.93 o 
   1   0  12        0.11        0.18      0.50 o 
   2   0  12       51.10       54.78      2.11 o 
   3   0  12       43.24       49.33      2.05 o 
   4   0  12       86.09       99.53      3.51 o 
  -4   1  12       13.75       14.57      0.83 o 
  -3   1  12        8.28        8.10      0.65 o 
  -2   1  12       45.67       47.22      1.67 o 
  -1   1  12       41.95       39.28      1.27 o 
   0   1  12       19.84       17.37      0.85 o 
   1   1  12        2.59        2.13      0.46 o 
   2   1  12       43.07       45.63      1.36 o 
   3   1  12        0.07       -0.24      0.45 o 
   4   1  12        3.86        5.95      0.65 o 
  -5   2  12       49.78       52.80      2.17 o 
  -4   2  12        0.15        0.33      0.41 o 
  -3   2  12       13.90       15.85      0.85 o 
  -2   2  12        4.40        5.33      0.57 o 
  -1   2  12        2.17        3.14      0.52 o 
   0   2  12       31.93       29.43      1.44 o 
   1   2  12        7.43        7.76      0.68 o 
   2   2  12        8.65       12.66      0.78 o 
   3   2  12       11.85       14.31      0.91 o 
   4   2  12       81.05       90.27      2.41 o 
  -5   3  12       51.67       58.29      3.34 o 
  -4   3  12       14.72       13.17      0.94 o 
  -3   3  12       12.72       13.42      0.91 o 
  -2   3  12       30.90       33.81      1.16 o 
  -1   3  12       14.66       14.07      0.83 o 
   0   3  12       27.75       26.52      1.05 o 
   1   3  12        5.21        6.29      0.61 o 
   2   3  12       43.28       45.19      1.38 o 
   3   3  12       89.56       96.38      2.10 o 
   4   3  12        7.86        7.08      0.92 o 
  -4   4  12       45.00       56.28      2.37 o 
  -3   4  12       51.97       56.41      1.53 o 
  -2   4  12       35.94       41.41      1.29 o 
  -1   4  12        0.24       -0.18      0.37 o 
   0   4  12       16.60       19.80      0.94 o 
   1   4  12       23.71       22.54      0.99 o 
   2   4  12       36.42       45.53      1.38 o 
   3   4  12        7.85        8.89      0.72 o 
   4   4  12        0.82        0.70      1.05 o 
  -4   5  12        0.30        1.05      0.88 o 
  -3   5  12       15.04       14.86      0.85 o 
  -2   5  12        4.23        5.48      0.63 o 
  -1   5  12        1.00        0.22      0.44 o 
   0   5  12       34.13       36.12      1.39 o 
   1   5  12        1.05        0.30      0.39 o 
   2   5  12       75.09       77.11      2.60 o 
   3   5  12        0.28        0.97      0.79 o 
  -2   6  12       22.35       24.69      1.49 o 
  -1   6  12       43.49       44.08      1.99 o 
   0   6  12       25.58       27.20      1.57 o 
   1   6  12        0.65        1.05      0.88 o 
  -1   7  12       17.41       20.48      2.02 o 
   0   7  12        5.32        8.95      1.40 o 
  -3   1  13        0.31        0.35      0.88 o 
  -2   1  13       13.01       11.30      1.17 o 
  -1   1  13       15.57       16.94      1.08 o 
   0   1  13      141.48      154.32      5.79 o 
   1   1  13        2.20        5.27      1.23 o 
  -2   2  13        0.00        1.40      1.05 o 
  -1   2  13       54.84       59.58      2.46 o 
   0   2  13        0.01        0.00      0.70 o 
   1   2  13        0.02       -0.70      0.70 o 
  -1   3  13       57.70       64.08      3.34 o 
   0   3  13        0.38       -0.70      0.70 o 
   1   3  13        2.10        2.11      1.05 o 
                                                 
